# Supplementary material for: Contrasting Immunomodulatory Effects of Probiotic and Pathogenic Bacteria on Eastern Oyster, Crassostrea Virginica, Larvae
Source: Vaccines (Basel). 2020 Oct 6;8(4):588. doi: 10.3390/vaccines8040588 (PMC7720132; doi:10.3390/vaccines8040588)
Supplement: Supplementary file 1 [file vaccines-08-00588-s001.zip]

Archive with 4 entries (4 files):
- Table S1.pdf
- Table S2.pdf
- Table S3-S8.xlsx
- Table S9.xlsx
