# Supplementary material for: Contrasting Immunomodulatory Effects of Probiotic and Pathogenic Bacteria on Eastern Oyster, Crassostrea Virginica, Larvae
Source: Vaccines (Basel). 2020 Oct 6;8(4):588. doi: 10.3390/vaccines8040588 (PMC7720132; doi:10.3390/vaccines8040588)
Supplement: Supplementary file 1 [file vaccines-08-00588-s001.zip › Table S3-S8.xlsx]

## Sheet: S3_RE22_6h
Supplementary Table S3: Differentially expressed genes with log fold change for pathogen treatment with larvae exposed to RE22 for 6h (RE22 6h) when compared to control (Con 0h) in laboratory transcriptomes (p ≤ 0.05, upregulation: log fold change ≥ 2, downregulation: log fold change ≤ -2).
Transcript ID	Log2FoldChange	pvalue	Annotation	GO Terms	KO IDs	Hit Accession
rna29383	-24.0104	1.58e-08	uncharacterized protein LOC111134140 [Crassostrea virginica]	GO:0005488		XP_022338677
MSTRG.29916.11	22.3734	1.38e-07	uncharacterized protein LOC111103441 isoform X3 [Crassostrea virginica]	GO:0016020,GO:0016021		XP_022292434
rna24656	22.7657	4.57e-11		NA
MSTRG.1751.3	20.3278	1.71e-06	uncharacterized protein LOC111116948 [Crassostrea virginica]	GO:0016020,GO:0016021		XP_022311717
rna53946	10.4569	1.46e-05	phospholipase D A-like isoform X2 [Crassostrea virginica]	NA		XP_022297112
rna33002	17.9256	2.52e-05	uncharacterized protein LOC111133352 [Crassostrea virginica]	NA		XP_022337386
rna27034	-25.1316	3.28e-09	protein lingerer-like [Crassostrea virginica]	NA		XP_022329779
rna7217	11.0503	1.04e-05	protein FAM135A-like isoform X3 [Crassostrea virginica]	NA		XP_022313922
MSTRG.18488.5	-11.3389	0.00029401	myb-like protein X isoform X3 [Crassostrea virginica]	NA		XP_022292326
MSTRG.13135.7	3.93246	0.000364592	LOW QUALITY PROTEIN: breast cancer anti-estrogen resistance protein 3 homolog [Crassostrea virginica]	GO:0007264,GO:0005085,GO:0005622,GO:0043547		XP_022323442
MSTRG.5903.2	17.8295	2.79e-05	uncharacterized protein LOC111121410 [Crassostrea virginica]	GO:0070403	K11417	XP_022318397
rna49594	-10.9959	5.45e-06	Protein shifted [Crassostrea gigas]	NA	K01691	EKC24716
rna17609	2.27299	0.000725926	T-box-containing protein TBX6L-like [Crassostrea virginica]	GO:0005634,GO:0003700,GO:0006355	K10180	XP_022327740
rna16559	20.6401	3.5e-07	cytosolic phospholipase A2-like isoform X2 [Crassostrea virginica]	GO:0004623,GO:0005737,GO:0046872,GO:0009395	K16342	XP_022321862
MSTRG.16544.2	-25.264	2.71e-09	PREDICTED: RNA-directed DNA polymerase from mobile element jockey-like [Saccoglossus kowalevskii]	NA		XP_006817258
rna51747	6.54733	0.000710068	uncharacterized protein LOC111101659 isoform X1 [Crassostrea virginica]	NA		XP_022289953
MSTRG.1.49	-4.62538	0.000205508	NADH dehydrogenase subunit 5 [Crassostrea virginica]	GO:0004129,GO:0006119,GO:0005506,GO:0016021,GO:1902600,GO:0009060,GO:0005743,GO:0070469,GO:0020037	K02256	YP_254656
MSTRG.5289.3	7.84606	0.000318265	coiled-coil domain-containing protein 166-like [Crassostrea virginica]	NA		XP_022313464
rna28812	22.7739	4.88e-12	PREDICTED: caspase-2 [Crassostrea gigas]	GO:0006508,GO:0006915,GO:0008234,GO:0042981	K02186	XP_011444577
rna28813	-10.5847	0.000100602	PREDICTED: caspase-2 [Crassostrea gigas]	GO:0006508,GO:0006915,GO:0008234,GO:0042981	K02186	XP_011444577
MSTRG.6993.1	-12.0737	1.76e-06	metalloreductase STEAP4-like [Crassostrea virginica]	GO:0055085,GO:0016021,GO:0005743,GO:0005215	K14738	XP_022316042
MSTRG.4646.1	-25.4381	2.11e-09	PREDICTED: eyes absent homolog 1 isoform X7 [Crassostrea gigas]	GO:0004725,GO:0046872,GO:0007275,GO:0006355,GO:0035335	K17622	XP_011413761
MSTRG.24919.1	22.5622	1.08e-07	uncharacterized protein LOC111136546 isoform X2 [Crassostrea virginica]	NA		XP_022343174
rna8764	22.9665	4.91e-09	Dynein intermediate chain 3, ciliary [Crassostrea gigas]	NA	K11143	EKC38142
MSTRG.20681.3	-22.3385	1.46e-07	LOW QUALITY PROTEIN: anillin-like [Crassostrea virginica]	NA	K18621	XP_022342124
MSTRG.32608.2	18.0113	1.18e-06	monoglyceride lipase-like [Crassostrea virginica]	GO:0047372,GO:0016020,GO:0006629,GO:0009966	K01054	XP_022302642
rna35132	21.6934	3.27e-07	DNA-directed RNA polymerase II subunit RPB11-a-like [Crassostrea virginica]	GO:0003677,GO:0003899,GO:0006351,GO:0046983	K03008	XP_022339139
rna30049	-2.01403	0.00105951	prostaglandin E2 receptor EP4 subtype-like [Crassostrea virginica]	GO:0007165,GO:0016020,GO:0004871	K04261	XP_022336532
rna46742	21.7697	2.97e-07	transportin-3-like isoform X2 [Crassostrea virginica]	GO:0006886,GO:0008536,GO:0005622	K15436	XP_022293436
MSTRG.42193.1	5.91928	0.000212608		NA
rna3302	25.2975	4.99e-12	E3 ubiquitin-protein ligase RNF19A-like [Crassostrea virginica]	GO:0005813,GO:0008270,GO:0031624,GO:0061630,GO:0000151,GO:0005737,GO:0000209,GO:0016021,GO:0032436,GO:0016874,GO:0042787	K11972	XP_022328267
MSTRG.9229.3	19.2616	5.68e-10	protein wech-like [Crassostrea virginica]	NA		XP_022325288
MSTRG.11760.5	-17.7838	9.36e-06	LOW QUALITY PROTEIN: arf-GAP with Rho-GAP domain	GO:0007165,GO:0005096,GO:0043547	K18440	XP_022321097
rna25085	-23.9737	1.66e-08	Tigger transposable element-derived protein 6 [Mizuhopecten yessoensis]	NA		OWF40517
MSTRG.13053.5	-2.81496	0.000642161	cell wall protein PRY3-like isoform X2 [Crassostrea virginica]	GO:0005576		XP_022326648
rna49372	21.3179	3.62e-09	pyridoxal kinase-like isoform X1 [Crassostrea virginica]	GO:0008478,GO:0009443,GO:0016310	K00868	XP_022295723
MSTRG.619.5	4.86459	0.000691526	Calumenin [Crassostrea gigas]	GO:0005509		EKC23322
MSTRG.6148.1	4.18291	0.000309669	afadin- and alpha-actinin-binding protein-like isoform X1 [Crassostrea virginica]	NA	K06085	XP_022317960
MSTRG.17409.11	-5.16837	2.27e-05	RNA-binding protein 4.1-like isoform X1 [Crassostrea virginica]	NA		XP_022333259
MSTRG.20295.4	21.4716	2.02e-07	RNA polymerase II subunit A C-terminal domain phosphatase SSU72 [Crassostrea gigas]	GO:0005634,GO:0004721,GO:0006470,GO:0006397	K15544	EKC24409
rna46306	8.90519	0.000977065	uncharacterized protein LOC111112779 isoform X1 [Crassostrea virginica]	NA		XP_022306275
MSTRG.34214.2	-22.2622	3.93e-13	heat shock 70 kDa protein 12A-like [Crassostrea virginica]	NA		XP_022296917
rna32469	20.3201	6.25e-10	COP9 signalosome complex subunit 7b-like isoform X1 [Crassostrea virginica]	GO:0005737,GO:0008180,GO:0000338	K12180	XP_022343074
MSTRG.10156.96	-11.9613	0.000573306	LOW QUALITY PROTEIN: transforming growth factor-beta-induced protein ig-h3-like [Crassostrea virginica]	NA		XP_022323594
MSTRG.11764.9	-9.41019	0.000377417	RNA-directed DNA polymerase from transposon BS [Mizuhopecten yessoensis]	GO:0003964,GO:0006278		OWF47171
rna47201	21.3384	5.08e-07	uncharacterized protein LOC111104769 isoform X2 [Crassostrea virginica]	NA		XP_022294595
MSTRG.41416.14	-25.2844	2.63e-09	NA	NA	NA	NA
MSTRG.41416.13	-25.7071	5.68e-11	tripartite motif-containing protein 3-like [Crassostrea virginica]	NA	K11997	XP_022309167
rna8544	-27.4705	9.93e-11	uncharacterized protein LOC111121605 [Crassostrea virginica]	GO:0030414,GO:0016021,GO:0005576,GO:0010466		XP_022318663
MSTRG.4594.5	-23.546	2.97e-08	fatty acid synthase-like [Crassostrea virginica]	GO:0004315,GO:0004314,GO:0004317,GO:0004316,GO:0004319,GO:0016295,GO:0016296,GO:0004320,GO:0055114,GO:0031177,GO:0009058,GO:0004313	K00665	XP_022318786
rna46804	21.9833	2.27e-07	cilia- and flagella-associated protein 47-like isoform X3 [Crassostrea virginica]	NA		XP_022292680
rna56595	17.782	2.94e-05	serine/threonine-protein phosphatase 6 regulatory ankyrin repeat subunit A-like isoform X1 [Crassostrea virginica]	NA		XP_022297647
MSTRG.21249.1	3.09281	0.000979014	PREDICTED: adhesive plaque matrix protein-like [Crassostrea gigas]	NA		XP_011443639
rna30573	-6.45202	9.52e-05	oxidative stress-induced growth inhibitor 2-like [Crassostrea virginica]	GO:0016491,GO:0055114		XP_022339038
rna2384	10.1177	0.000168826	hypothetical protein KP79_PYT18394 [Mizuhopecten yessoensis]	NA	K10415	OWF35452
MSTRG.40158.3	9.1249	0.00023765	uncharacterized protein LOC111115732 [Crassostrea virginica]	NA		XP_022310276
rna63161	24.1616	1.28e-08	tubulin polyglutamylase TTLL4-like isoform X2 [Crassostrea virginica]	GO:0018095	K16601	XP_022305183
rna51064	-6.31432	1.3e-05	tRNA-splicing ligase RtcB homolog [Crassostrea virginica]	GO:0005524,GO:0008270,GO:0006388,GO:0072669,GO:0003972	K14415	XP_022297162
MSTRG.33637.4	21.3309	1.31e-07	Kelch-like protein 29 [Crassostrea gigas]	NA		EKC35622
MSTRG.25415.2	12.1213	0.00108678	trafficking protein particle complex subunit 1-like [Crassostrea virginica]	GO:0030008,GO:0006888,GO:0005737,GO:0017112,GO:0043547	K20300	XP_022343132
MSTRG.28574.18	19.1732	6.59e-07	clathrin interactor 1-like isoform X8 [Crassostrea virginica]	GO:0016192,GO:0016020,GO:0005794		XP_022287509
MSTRG.5416.3	10.6528	2.44e-07	testis-expressed protein 33-like isoform X2 [Crassostrea virginica]	NA		XP_022318334
MSTRG.14139.5	-22.8215	6.75e-09	sodium- and chloride-dependent glycine transporter 1-like [Crassostrea virginica]	GO:0006836,GO:0005328,GO:0055085,GO:0016021	K05038	XP_022325413
rna7535	-9.16194	0.00025971	sperm-tail PG-rich repeat-containing protein 2-like [Crassostrea virginica]	GO:0003854,GO:0016021,GO:0055114,GO:0006694		XP_022316422
MSTRG.27565.1	2.41657	3.39e-05		NA
MSTRG.15291.29	-21.9536	4.71e-13	sushi, von Willebrand factor type A, EGF and pentraxin domain-containing protein 1-like [Crassostrea virginica]	GO:0006811,GO:0016021,GO:0005886,GO:0005215		XP_022334494
MSTRG.21133.9	22.0859	1.99e-07	E3 ubiquitin-protein ligase TRIM33 [Crassostrea gigas]	GO:0008270,GO:0071805,GO:0016021,GO:0005242,GO:0034765,GO:0005622,GO:0016874		EKC39438
rna24010	-3.70007	0.0011861	protein prenyltransferase alpha subunit repeat-containing protein 1-like isoform X1 [Crassostrea virginica]	GO:0008318,GO:0018342	K14137	XP_022329533
MSTRG.28447.7	-23.528	3.05e-08	tripartite motif-containing protein 2-like isoform X3 [Crassostrea virginica]	NA	K11997	XP_022290182
MSTRG.40129.4	-22.3697	1.4e-07	uncharacterized protein LOC111115730 isoform X1 [Crassostrea virginica]	NA	K15255	XP_022310273
rna46434	6.06655	2.23e-05	uncharacterized protein LOC111102939 [Crassostrea virginica]	NA		XP_022291602
MSTRG.33882.2	3.79034	5.46e-07	transcription factor IIIA-like [Crassostrea virginica]	GO:0003676	K09191	XP_022296488
MSTRG.17127.3	-23.5169	3.09e-08	Splicing factor arginine/serine-rich 6 [Operophtera brumata]	GO:0000166,GO:0003676,GO:0016020,GO:0016021	K12893	KOB69761
rna5273	20.3821	1.06e-06	DC-STAMP domain-containing protein 2-like [Crassostrea virginica]	GO:0005524,GO:0005737,GO:0046872,GO:0016021,GO:0004817,GO:0000049,GO:0006423	K22375	XP_022315548
MSTRG.12272.13	-17.5461	3.61e-05	myosin heavy chain, striated muscle-like isoform X5 [Crassostrea virginica]	GO:0051015,GO:0016459,GO:0005524,GO:0003774		XP_022323364
rna19332	7.91311	0.000250071	zinc metalloproteinase-disintegrin-like berythractivase isoform X1 [Crassostrea virginica]	GO:0006508,GO:0004222	K08630	XP_022323250
rna19336	21.6623	4.99e-12	uncharacterized protein LOC111124575 isoform X2 [Crassostrea virginica]	NA		XP_022323248
MSTRG.22231.1	-24.3583	9.77e-09	uncharacterized protein LOC111133535 isoform X1 [Crassostrea virginica]	GO:0035556,GO:0005622		XP_022337711
MSTRG.19203.9	20.5771	5.11e-07	Kinesin-like protein KIF12 [Crassostrea gigas]	GO:0000166,GO:0005524,GO:0003777,GO:0007018,GO:0008017		EKC35552
rna22766	-22.4313	1.3e-07	hypothetical protein CGI_10003842 [Crassostrea gigas]	GO:0008152,GO:0016787		EKC21489
rna58573	23.0891	5.44e-08	uncharacterized protein LOC111110980 [Crassostrea virginica]	GO:0016020,GO:0016021,GO:0008146		XP_022303381
rna29896	21.0567	4.79e-07	tRNA (uracil-5-)-methyltransferase homolog A-like [Crassostrea virginica]	GO:0000166,GO:0008173,GO:0003676,GO:0001510,GO:0003723,GO:0006396,GO:0008168,GO:0016740,GO:0032259	K15332	XP_022286165
rna33756	24.8065	1.61e-10	D-glucuronyl C5-epimerase-like isoform X2 [Crassostrea virginica]	GO:0016857,GO:0016021,GO:0006024	K01793	XP_022341923
rna32636	21.8738	2.61e-07	ankyrin-3-like [Crassostrea virginica]	GO:0035556,GO:0005622		XP_022338471
MSTRG.22345.3	-23.7784	1.6e-08	pleckstrin homology domain-containing family G member 5-like isoform X13 [Crassostrea virginica]	GO:0035023,GO:0005089,GO:0043547	K19464	XP_022337383
MSTRG.12837.7	22.4541	1.25e-07	uncharacterized protein LOC111124612 isoform X9 [Crassostrea virginica]	NA		XP_022323342
MSTRG.17744.18	-23.8874	1.87e-08	PREDICTED: stress protein DDR48-like [Salmo salar]	GO:0004725,GO:0016791,GO:0016311,GO:0035335,GO:0016787		XP_014065180
rna6373	-22.0126	1.43e-12	LOW QUALITY PROTEIN: protogenin-like [Crassostrea virginica]	GO:0046872,GO:0005509		XP_022323357
MSTRG.27931.2	-23.5033	3.15e-08	60S ribosomal protein L35a-like [Crassostrea virginica]	GO:0003735,GO:0005840,GO:0006412	K02917	XP_022290201
MSTRG.10359.30	23.0977	5.38e-08	PREDICTED: titin [Crassostrea gigas]	NA	K12567	XP_019921797
rna31095	22.3421	6.44e-12	LOW QUALITY PROTEIN: 5-3 exoribonuclease 1-like [Crassostrea virginica]	GO:0003676,GO:0090305,GO:0004527	K12618	XP_022341039
rna44887	20.402	1.57e-06	calponin homology domain-containing protein DDB_G0272472-like isoform X4 [Crassostrea virginica]	NA		XP_022293266
MSTRG.18525.3	-24.5765	7.2e-09	LOW QUALITY PROTEIN: methionine synthase reductase-like [Crassostrea virginica]	GO:0000166,GO:0016491,GO:0048037,GO:0055114,GO:0043168	K00597	XP_022332522
MSTRG.42492.17	20.8534	9.16e-07	toll-like receptor 4 [Crassostrea virginica]	NA		XP_022305237
MSTRG.17956.1	9.10983	2.79e-06		NA
rna16175	-25.7892	1.26e-09	cyclin-Y-like protein 1 isoform X2 [Crassostrea virginica]	GO:0019901,GO:0000079		XP_022325368
MSTRG.9727.6	19.3596	9.43e-07	uncharacterized protein LOC111122761 [Crassostrea virginica]	GO:0003677,GO:0016020,GO:0016021		XP_022320369
MSTRG.12058.5	10.1547	0.00025106	sodium bicarbonate cotransporter 3-like isoform X1 [Crassostrea virginica]	GO:0016020,GO:0008509,GO:0006820	K13861	XP_022327010
rna3542	-9.15541	0.00109374	rootletin-like [Crassostrea virginica]	GO:0005615,GO:0010506		XP_022314070
MSTRG.10169.6	27.9004	5.06e-11	LOW QUALITY PROTEIN: neural cell adhesion molecule 1-like [Crassostrea virginica]	GO:0016021	K06491	XP_022326930
MSTRG.2818.28	20.5897	1.26e-06	zinc finger CCCH domain-containing protein 11A-like isoform X8 [Crassostrea virginica]	GO:0004842,GO:0016567		XP_022311146
rna38369	24.5184	7.79e-09	cilia- and flagella-associated protein 57-like isoform X2 [Crassostrea virginica]	GO:0042981		XP_022344851
MSTRG.19144.7	5.73456	9.46e-05	xaa-Pro dipeptidase-like [Crassostrea virginica]	GO:0006508,GO:0004177,GO:0030145	K14213	XP_022340927
MSTRG.21085.3	21.4636	8.32e-08	uncharacterized protein LOC111135755 isoform X1 [Crassostrea virginica]	NA		XP_022341788
rna24944	21.734	1.14e-07	protein amalgam-like isoform X3 [Crassostrea virginica]	GO:0018108,GO:0004714,GO:0007169		XP_022329682
MSTRG.10386.2	-11.6458	7.27e-09	LOW QUALITY PROTEIN: NEDD8-conjugating enzyme UBE2F-like [Crassostrea virginica]	GO:0005524	K10687	XP_022320016
MSTRG.2883.4	-23.7816	2.05e-08	Doublecortin domain-containing protein 2 [Crassostrea gigas]	GO:0035556,GO:0005622		EKC40375
MSTRG.13126.4	-11.0794	6.38e-06	LOW QUALITY PROTEIN: phytanoyl-CoA dioxygenase domain-containing protein 1-like [Crassostrea virginica]	GO:0048244,GO:0055114		XP_022320296
rna5678	4.90168	0.000260279	Elongation of very long chain fatty acids protein 4 [Crassostrea gigas]	GO:0016021,GO:0016740,GO:0006633	K10249	EKC25060
rna8501	2.33609	0.000699388	NAD kinase 2, mitochondrial-like [Crassostrea virginica]	GO:0003951,GO:0019674,GO:0016310,GO:0006741	K00858	XP_022319277
rna51681	-6.65791	0.000417853	caldesmon-like isoform X2 [Crassostrea virginica]	NA		XP_022302116
rna12577	-6.79273	0.000150041	serine/arginine repetitive matrix protein 5-like isoform X2 [Crassostrea virginica]	GO:0016021		XP_022314662
rna63678	23.0561	5.07e-12	tyrosine-protein phosphatase non-receptor type 4-like isoform X4 [Crassostrea virginica]	GO:0016791,GO:0016311	K18037	XP_022309444
MSTRG.6022.3	-24.4932	8.09e-09	LOW QUALITY PROTEIN: MICAL-like protein 2 [Crassostrea virginica]	GO:0008270,GO:0046872	K19948	XP_022315163
MSTRG.41675.5	-13.6821	0.00127511	PREDICTED: mucin-5B-like [Crassostrea gigas]	NA	K21125	XP_011448103
MSTRG.40712.157	19.8998	2.83e-06	kielin/chordin-like protein isoform X18 [Crassostrea virginica]	NA		XP_022310735
MSTRG.7192.2	22.2691	1.58e-07	helicase with zinc finger domain 2-like [Crassostrea virginica]	GO:0030374,GO:1903506		XP_022316532
rna27905	-23.7567	2.24e-08	uncharacterized protein LOC111130178 isoform X1 [Crassostrea virginica]	NA		XP_022332645
rna27906	-24.7221	5.87e-09	NA	NA	NA	NA
rna26054	17.6696	1.57e-05	LOW QUALITY PROTEIN: protein FAM50A-like [Crassostrea virginica]	GO:0005634	K13119	XP_022332206
MSTRG.1.18	-25.0085	3.91e-09	NA	NA	NA	NA
MSTRG.8563.3	19.6221	3.88e-06	annexin A7-like isoform X2 [Crassostrea virginica]	GO:0050819,GO:0005509,GO:0005544	K17095	XP_022317070
MSTRG.19278.4	-25.4008	2.23e-09	Testis, prostate and placenta-expressed protein	NA		EKC17426
MSTRG.28159.13	-24.7158	5.92e-09	hexokinase-2-like isoform X2 [Crassostrea virginica]	GO:0005536,GO:0005623,GO:0005524,GO:0055085,GO:0001678,GO:0016020,GO:0006096,GO:0004396,GO:0046835,GO:0005215	K00844	XP_022288108
MSTRG.469.4	-22.1732	1.21e-08	uncharacterized protein LOC111132686 [Crassostrea virginica]	NA		XP_022336224
rna33527	22.561	1.09e-07	PREDICTED: RILP-like protein 1 isoform X1 [Crassostrea gigas]	NA	K20173	XP_011414190
rna10999	22.3358	1.45e-07	inosine triphosphate pyrophosphatase-like isoform X2 [Crassostrea virginica]	GO:0000166,GO:0005737,GO:0046872,GO:0009204,GO:0047429,GO:0009117	K01519	XP_022314008
MSTRG.392.11	-8.17684	0.00111627	Pol [Haliotis discus hannai]	NA		ATA66765
MSTRG.19740.1	-10.9518	8.92e-05	uncharacterized protein LOC111133996 [Crassostrea virginica]	NA		XP_022338455
MSTRG.7204.7	22.0429	2.11e-07	serine/arginine-rich splicing factor 6-like [Mizuhopecten yessoensis]	NA		XP_021350895
rna20880	5.36222	0.000306646	voltage-dependent L-type calcium channel subunit beta-1-like isoform X6 [Crassostrea virginica]	GO:0005891,GO:0070588,GO:0005245	K04863	XP_022328157
rna20882	22.5541	1.1e-07	dual specificity mitogen-activated protein kinase kinase 7-like isoform X1 [Crassostrea virginica]	GO:0010604,GO:0004672,GO:0016310,GO:0005488,GO:0031325,GO:0044699,GO:0080090,GO:0050896	K04431	XP_022324804
MSTRG.16714.13	24.1828	1.24e-08	PREDICTED: nociceptin receptor-like [Crassostrea gigas]	GO:0003824	K08428	XP_011436600
MSTRG.21142.4	21.9415	1.74e-11	E3 ubiquitin-protein ligase TRIM33 [Crassostrea gigas]	GO:0008270,GO:0071805,GO:0016021,GO:0005242,GO:0034765,GO:0005622,GO:0016874		EKC39438
MSTRG.5422.5	23.6646	2.52e-08	repetin-like [Crassostrea virginica]	GO:0000287,GO:0004634,GO:0005524,GO:0018108,GO:0004713,GO:0006096,GO:0000015		XP_022314271
rna12808	21.1187	3.96e-10	hypothetical protein L484_001794 [Morus notabilis]	GO:0016020,GO:0016021		XP_010099491
rna16002	21.3075	1.24e-07	pirin-like isoform X3 [Crassostrea virginica]	NA	K06911	XP_022322601
MSTRG.39637.16	21.3836	4.8e-07	ankyrin repeat domain-containing protein 17-like isoform X3 [Crassostrea virginica]	NA		XP_022303150
MSTRG.39637.17	23.7684	2.19e-08	ankyrin repeat domain-containing protein 17-like isoform X3 [Crassostrea virginica]	NA		XP_022303150
MSTRG.42949.1	3.15711	5.69e-06		NA
rna38762	-25.1863	5.63e-11	NF-kappa-B-activating protein-like [Crassostrea virginica]	NA		XP_022343794
rna21033	8.05901	0.00125938	probable serine/threonine-protein kinase DDB_G0267686 isoform X1 [Crassostrea virginica]	NA	K14242	XP_022321743
rna61686	19.4598	4.08e-06	insulin-like growth factor 2 mRNA-binding protein 2 isoform X1 [Crassostrea virginica]	GO:0000166,GO:0003723	K17391	XP_022305782
rna43121	24.4737	8.29e-09	fibrillin-2-like isoform X4 [Crassostrea virginica]	GO:0008061,GO:0005509,GO:0006030,GO:0016021,GO:0005576		XP_022290035
rna25448	27.2107	1.48e-10	EF hand [Trichinella nativa]	GO:0005509	K02183	OUC43302
rna60970	-24.0609	1.48e-08	partitioning defective 3 homolog isoform X15 [Crassostrea virginica]	NA	K04237	XP_022310362
rna60976	7.67181	3.56e-06	uncharacterized protein LOC111138436 [Crassostrea virginica]	NA		XP_022346111
rna60978	-23.0354	2.38e-12	uncharacterized protein LOC111138436 [Crassostrea virginica]	NA		XP_022346111
rna63442	-22.3722	1.4e-07	unnamed protein product [Penicillium roqueforti FM164]	GO:0005509,GO:0005576,GO:0009405		CDM29102
MSTRG.11178.6	6.19205	0.000422385	uncharacterized protein LOC111124907 [Crassostrea virginica]	NA		XP_022323908
MSTRG.11690.3	10.8685	6.84e-05	protocadherin-9-like isoform X2 [Crassostrea virginica]	GO:0005509,GO:0016021,GO:0007156,GO:0005886	K16498	XP_022323668
MSTRG.4738.51	-24.0541	1.49e-08	ankyrin-2-like isoform X31 [Crassostrea virginica]	NA		XP_022319737
MSTRG.11097.38	-14.9381	0.000700557	pre-B-cell leukemia transcription factor 1-like isoform X20 [Crassostrea virginica]	NA	K15610	XP_022321563
MSTRG.16471.11	-25.0894	7.21e-10	homer protein homolog 2-like isoform X4 [Crassostrea virginica]	NA	K15010	XP_022333176
MSTRG.12688.5	22.3494	7.42e-08	PREDICTED: F-BAR and double SH3 domains protein 2-like isoform X6 [Crassostrea gigas]	GO:0008270	K20125	XP_011440620
MSTRG.13674.2	14.1345	0.00115694	PREDICTED: uncharacterized protein K02A2.6-like [Clupea harengus]	NA		XP_012681896
rna8214	20.3315	1.7e-06	riboflavin biosynthesis protein PYRR, chloroplastic-like [Crassostrea virginica]	NA		XP_022314281
rna18858	23.4249	2.33e-08	uncharacterized protein LOC111126101 isoform X2 [Crassostrea virginica]	GO:0016020,GO:0016021,GO:0005375,GO:0035434	K14686	XP_022326212
MSTRG.7207.2	21.5647	3.84e-07	helicase with zinc finger domain 2-like [Crassostrea virginica]	GO:0030374,GO:1903506		XP_022318577
MSTRG.7622.8	15.9578	0.000192426	Mitochondrial carnitine/acylcarnitine carrier protein CACL [Symbiodinium microadriaticum]	GO:0016021		OLP97806
rna32389	-24.936	4.33e-09	thioredoxin-related transmembrane protein 2 homolog [Crassostrea virginica]	GO:0005623,GO:0016021,GO:0045454		XP_022343297
MSTRG.15284.5	-26.0666	3.62e-10	PREDICTED: kinesin light chain isoform X10 [Crassostrea gigas]	GO:0003777,GO:0005871	K10407	XP_019927914
MSTRG.24707.1	9.59794	3.94e-07	glycerophosphodiester phosphodiesterase domain-containing protein 5-like isoform X1 [Crassostrea virginica]	GO:0006629,GO:0016021,GO:0008889		XP_022342236
MSTRG.24707.5	9.873	2.38e-05	glycerophosphodiester phosphodiesterase domain-containing protein 5-like isoform X1 [Crassostrea virginica]	GO:0006629,GO:0016021,GO:0008889		XP_022342236
rna22348	21.8818	2.58e-07	potassium voltage-gated channel protein Shaw-like [Crassostrea virginica]	GO:0006813,GO:0055085,GO:0016021,GO:0005244,GO:0005267,GO:0009987		XP_022334279
rna13829	22.2847	7.04e-08	polycystic kidney disease protein 1-like 3 [Mizuhopecten yessoensis]	GO:0003743,GO:0016779,GO:0006413	K03240	XP_021353132
rna22967	-22.1033	1.98e-07	probable UDP-sugar transporter protein SLC35A4 [Crassostrea virginica]	GO:0015992,GO:0016021,GO:0008643,GO:0005351,GO:0000139	K15273	XP_022329074
rna55450	5.15881	0.000180737	FMRFamide-activated amiloride-sensitive sodium channel-like isoform X1 [Crassostrea virginica]	GO:0005272,GO:0016021,GO:0035725		XP_022300060
rna57094	20.1111	4.91e-07	autophagy-related protein 9A-like isoform X1 [Crassostrea virginica]	GO:0016021	K17907	XP_022308840
rna14312	20.6172	3.85e-07	LOW QUALITY PROTEIN: fibrinolytic enzyme, isozyme C-like [Crassostrea virginica]	GO:0005515,GO:0006508,GO:0004252,GO:0009235,GO:0005576		XP_022320427
MSTRG.42267.13	3.80468	0.000929994	glycine, alanine and asparagine-rich protein-like isoform X2 [Crassostrea virginica]	NA		XP_022306683
MSTRG.4241.8	-25.666	1.51e-09	neo-calmodulin-like [Crassostrea virginica]	GO:0005509	K02183	XP_022315940
rna32021	13.2176	0.000591184	transposable element tcb1 transposase [Lasius niger]	GO:0016887,GO:0003677,GO:0016514,GO:0005634,GO:0005524,GO:0043044,GO:0015074,GO:0006355,GO:0006313	K10696	KMQ82595
MSTRG.2434.3	22.1587	1.82e-07	Putative RNA-directed DNA polymerase from transposon BS [Crassostrea gigas]	GO:0044238,GO:0044699,GO:0071704,GO:0009987,GO:0016787		EKC33970
rna18685	2.07622	0.0003418	protein Wnt-10b-like isoform X1 [Crassostrea virginica]	GO:0007275,GO:0016055,GO:0005102,GO:0005578	K01357	XP_022327500
rna26287	22.3009	7.43e-08	NA	NA		NA
rna26286	-4.64693	0.00122863	retinitis pigmentosa 1-like 1 protein isoform X2 [Crassostrea virginica]	GO:0016020		XP_022330667
MSTRG.28565.5	4.96629	7.45e-06	PREDICTED: ankyrin repeat domain-containing protein 1-like [Crassostrea gigas]	GO:0005525,GO:0003746,GO:0003924,GO:0005739,GO:0070125		XP_011422289
MSTRG.13737.9	22.638	2.77e-13	uncharacterized protein LOC111127310 isoform X7 [Crassostrea virginica]	GO:0006750,GO:0003839		XP_022328132
MSTRG.22258.2	23.9542	1.7e-08	nuclear factor of activated T-cells 5-like isoform X2 [Crassostrea virginica]	GO:0001077,GO:0005515,GO:0005737,GO:0007165,GO:0000978,GO:0006970,GO:0006366,GO:0001816,GO:0070884,GO:0045944,GO:0007588,GO:0005654	K17335	XP_022342196
MSTRG.36983.3	-28.8006	8.61e-15	hypothetical protein BOX15_Mlig003213g1 [Macrostomum lignano]	GO:0019031,GO:0019058	K05768	PAA57027
MSTRG.20.2	-26.7187	6.68e-14	sulfotransferase 1C4-like [Crassostrea virginica]	GO:0016021,GO:0008146	K01025	XP_022301276
rna27857	9.47919	3.63e-05	PREDICTED: GATA zinc finger domain-containing protein 14 isoform X2 [Crassostrea gigas]	GO:0016021		XP_011453991
rna54610	-25.2841	2.64e-09	cadherin-like and PC-esterase domain-containing protein 1 [Crassostrea virginica]	GO:0016020		XP_022298570
MSTRG.6403.11	-23.7403	2.29e-08	hypothetical protein CGI_10018110 [Crassostrea gigas]	NA		EKC37495
rna35318	5.60426	0.000160803	uncharacterized protein LOC111137061 [Crassostrea virginica]	NA		XP_022344010
MSTRG.22954.2	20.0249	2.44e-06	uncharacterized protein LOC111136453 [Crassostrea virginica]	NA		XP_022343022
MSTRG.5599.6	22.4707	1.22e-07	testis-expressed protein 47-like isoform X3 [Crassostrea virginica]	GO:0071949,GO:0009882,GO:0009785		XP_022317060
MSTRG.23457.4	-25.6609	1.19e-13	PREDICTED: probable RNA-binding protein 23 [Nanorana parkeri]	GO:0000166,GO:0005634,GO:0003723,GO:0016020,GO:0006397	K13091	XP_018411638
rna24478	20.9753	5.79e-07	PREDICTED: flocculation protein FLO11-like [Crassostrea gigas]	NA		XP_011450615
rna5980	-3.02276	9.21e-06	PREDICTED: ankyrin-3 [Crassostrea gigas]	NA		XP_011440091
rna5981	-7.74421	7.26e-05	NIPA-like protein [Crassostrea gigas]	GO:0005634,GO:2001240,GO:0005515,GO:0044763		EKC30636
MSTRG.22726.3	-22.3357	7.89e-08	deoxynucleoside triphosphate triphosphohydrolase SAMHD1-like [Crassostrea virginica]	GO:0005634,GO:0045088,GO:0051607,GO:0008832,GO:0006203	K22544	XP_022343094
rna39568	-24.711	5.96e-09	basic proline-rich protein-like isoform X25 [Crassostrea virginica]	NA		XP_022286086
rna37115	17.4495	4.23e-05	monocarboxylate transporter 13-like isoform X1 [Crassostrea virginica]	GO:0016020		XP_022341517
MSTRG.30906.1	18.3128	1.66e-05	LOW QUALITY PROTEIN: glycoprotein endo-alpha-1,2-mannosidase-like [Crassostrea virginica]	NA	K15538	XP_022292218
rna19711	5.60488	0.000207732	next to BRCA1 gene 1 protein-like isoform X1 [Crassostrea virginica]	GO:0005515,GO:0046872,GO:0044444,GO:0009987		XP_022323351
MSTRG.12538.1	-7.38111	0.000141767	G-protein coupled receptor moody-like [Crassostrea virginica]	GO:0004930,GO:0007186,GO:0016020,GO:0016021		XP_022320215
MSTRG.27546.2	8.76083	0.000144534	predicted protein [Nematostella vectensis]	GO:0016020,GO:0016021		XP_001624182
MSTRG.4052.4	-9.47921	0.000181251	PREDICTED: CLIP-associating protein 1 isoform X26 [Crassostrea gigas]	NA	K16578	XP_011425354
MSTRG.23123.67	28.0465	4.01e-11	hypothetical protein OXYTRI_13058 (macronuclear) [Oxytricha trifallax]	NA		EJY66653
MSTRG.33025.9	-9.48715	8.47e-05	orphan steroid hormone receptor 2-like isoform X2 [Crassostrea virginica]	GO:0005634,GO:0003700,GO:0008270,GO:0006351,GO:0003707,GO:0006355,GO:0043565,GO:0043401	K08544	XP_022298310
rna23653	-22.0141	2.22e-07	tubulin polyglutamylase ttll6-like isoform X25 [Crassostrea virginica]	GO:0006464	K16582	XP_022333061
MSTRG.16867.4	19.7071	3.53e-06	uncharacterized protein LOC111130669 [Crassostrea virginica]	GO:0045892,GO:0042754		XP_022333556
MSTRG.9634.1	7.45867	0.00117216	PREDICTED: uncharacterized protein LOC109619185 [Crassostrea gigas]	NA		XP_019924264
MSTRG.10587.9	-25.1557	3.17e-09	PREDICTED: tubulin beta-2B chain isoform X2 [Sorex araneus]	GO:0005525,GO:0005634,GO:0043209,GO:0070062,GO:0045298,GO:0005737,GO:0003725,GO:0003924,GO:0005200,GO:0031012,GO:0005874,GO:0007017	K07375	XP_012790512
rna60356	-6.57016	3.1e-08	death domain-containing protein 1-like [Crassostrea virginica]	GO:0007165		XP_022320573
MSTRG.35869.2	-21.9628	2.36e-07	E3 ubiquitin-protein ligase TRIM9-like [Crassostrea virginica]	NA		XP_022296677
rna11888	9.63971	0.000319042	ras GTPase-activating protein-binding protein 2-like isoform X2 [Crassostrea virginica]	GO:0000166,GO:0003676,GO:0006810,GO:0005622		XP_022317022
MSTRG.33307.9	20.9627	8.02e-07	TPA: endonuclease-reverse transcriptase [Schistosoma mansoni]	GO:0090305,GO:0003964,GO:0004519,GO:0006278		CAJ00236
rna11065	-21.8977	2.58e-07	serine/threonine-protein phosphatase 6 regulatory ankyrin repeat subunit B-like [Crassostrea virginica]	NA	K15503	XP_022314908
rna17058	18.9622	8.17e-06	NA	NA	NA	NA
MSTRG.6026.4	8.90093	1.62e-05	LOW QUALITY PROTEIN: zinc finger MIZ domain-containing protein 1-like [Crassostrea virginica]	GO:0008270	K22403	XP_022315258
MSTRG.5139.3	9.53754	0.000423068	paladin-like isoform X3 [Crassostrea virginica]	GO:0005509,GO:0016021		XP_022312878
rna3989	21.9617	2.33e-07	adapter protein CIKS-like [Crassostrea virginica]	GO:0007165		XP_022294939
MSTRG.11799.2	20.0251	8.46e-07	uncharacterized protein LOC111122918 [Crassostrea virginica]	NA		XP_022320662
MSTRG.12501.3	22.1738	1.78e-07	uncharacterized protein LOC111125238 isoform X4 [Crassostrea virginica]	GO:0005516,GO:0000226,GO:0008017,GO:0005874		XP_022324525
MSTRG.12501.4	22.0185	2.17e-07	NA	NA	NA	NA
rna38265	-9.79695	0.000682852	transcription factor Dp-1-like isoform X3 [Crassostrea virginica]	GO:0005634,GO:0005667,GO:0003677,GO:0003700,GO:0003713,GO:0006351,GO:0006355,GO:0008134,GO:0000278	K04683	XP_022340759
rna22402	-23.0547	4.97e-09	centrosomal protein of 170 kDa-like isoform X8 [Crassostrea virginica]	NA	K16463	XP_022328882
rna61727	-24.6949	6.1e-09	coiled-coil domain-containing protein 93-like isoform X1 [Mizuhopecten yessoensis]	GO:0008150,GO:0005575,GO:0003674		XP_021363844
MSTRG.5849.5	10.3935	0.000824133	neuronal acetylcholine receptor subunit alpha-5-like isoform X1 [Crassostrea virginica]	GO:0005216,GO:0034220,GO:0045202,GO:0044425,GO:0005886		XP_022312928
MSTRG.855.2	-9.94813	4.82e-07	tektin-3-like isoform X1 [Crassostrea virginica]	GO:0005634,GO:0030317,GO:0070062,GO:0060271,GO:0005737,GO:0080154	K18630	XP_022340059
rna14262	21.998	2.23e-07	anion exchange protein 2-like isoform X2 [Crassostrea virginica]	GO:0015698,GO:0098656,GO:0016021,GO:0005452	K13856	XP_022320447
MSTRG.33147.2	10.5724	7.42e-08	single-minded homolog 1-A-like [Crassostrea virginica]	GO:0005634,GO:0005667,GO:0003677,GO:0005737,GO:0046982,GO:0001657,GO:0006351,GO:0016021,GO:0007399,GO:0000981,GO:0006357	K09100	XP_022298738
MSTRG.20778.2	22.8479	6.9e-09	LOW QUALITY PROTEIN: RNA polymerase II subunit A C-terminal domain phosphatase-like [Crassostrea virginica]	GO:0005634,GO:0004721,GO:0006470	K15732	XP_022344574
rna11234	25.3161	7.94e-12	serine palmitoyltransferase 2-like [Crassostrea virginica]	GO:0030170,GO:0004758,GO:0005739,GO:0016021,GO:0046512,GO:1904504,GO:0046513,GO:0046511,GO:0017059,GO:0006686	K00654	XP_022317142
MSTRG.24185.6	-24.032	1.53e-08	guanine nucleotide exchange factor DBS-like isoform X3 [Crassostrea virginica]	GO:0035023,GO:0005089,GO:0005622,GO:0035556,GO:0043547	K20685	XP_022338982
rna64371	19.5566	4.18e-06	E3 ubiquitin-protein ligase TRIM37-like [Crassostrea virginica]	NA		XP_022303865
MSTRG.1150.5	20.4817	1.68e-07	LOW QUALITY PROTEIN: transcription factor GATA-4-like [Crassostrea virginica]	GO:0005634,GO:0003700,GO:0008270,GO:0045893,GO:0043565	K09183	XP_022324635
MSTRG.6761.5	19.8591	1.4e-08	LOW QUALITY PROTEIN: mucolipin-3-like [Crassostrea virginica]	GO:0016021	K04994	XP_022318033
rna17989	-22.4054	7.49e-09	solute carrier family 26 member 10-like isoform X1 [Crassostrea virginica]	GO:0008271,GO:0016021,GO:1902358		XP_022320153
MSTRG.10479.14	20.9335	8.31e-07	zinc finger protein 721-like isoform X2 [Crassostrea virginica]	GO:0003676,GO:0046872		XP_022328476
MSTRG.21302.2	18.7956	9.82e-06		NA
rna4017	-25.7426	1.35e-09	lysoplasmalogenase-like protein TMEM86A isoform X2 [Crassostrea virginica]	GO:0016021		XP_022345291
MSTRG.10287.12	-22.7484	8.57e-08	stimulated by retinoic acid gene 6 protein-like isoform X2 [Crassostrea virginica]	GO:0016020,GO:0016021		XP_022327892
MSTRG.14637.3	-27.1972	4.93e-15	cyclin-dependent kinase-like 1 isoform X1 [Crassostrea virginica]	GO:0005524,GO:0004674,GO:0006468	K08824	XP_022333454
MSTRG.30514.4	11.5224	1.63e-05	SH3 domain-containing kinase-binding protein 1-like isoform X2 [Crassostrea virginica]	GO:0016310,GO:0016301		XP_022292323
MSTRG.30514.3	-6.83445	0.000515604	SH3 domain-containing kinase-binding protein 1-like isoform X2 [Crassostrea virginica]	GO:0016310,GO:0016301		XP_022292323
rna56629	-22.7854	8.18e-08	protein polybromo-1-like isoform X4 [Crassostrea virginica]	NA	K11757	XP_022295785
MSTRG.20592.7	21.1522	6.38e-07	sedoheptulokinase-like [Crassostrea virginica]	GO:0071310,GO:0016773,GO:0044238,GO:0016301,GO:0071704,GO:0006796		XP_022337550
MSTRG.1894.1	-9.20669	0.000615839	nmrA-like family domain-containing protein 1 isoform X11 [Crassostrea virginica]	NA		XP_022288133
MSTRG.13831.2	-23.9838	5.7e-12	LOW QUALITY PROTEIN: mitochondrial-processing peptidase subunit alpha-like [Crassostrea virginica]	GO:0006627,GO:0008270,GO:0004222,GO:0005743	K01412	XP_022320568
MSTRG.13163.3	-24.3746	1.8e-13	LOW QUALITY PROTEIN: transmembrane protein 41A-like [Crassostrea virginica]	GO:0016021		XP_022322896
rna42619	-9.65793	0.00068446	NF-kappa-B inhibitor alpha-like isoform X1 [Crassostrea virginica]	NA		XP_022289135
rna42615	-7.56778	0.000172492	FMRF-amide neuropeptide [Mizuhopecten yessoensis]	GO:0006836,GO:0019905	K15294	OWF55079
rna22101	7.16832	9.67e-07	solute carrier family 25 member 44-like [Crassostrea virginica]	GO:0016021,GO:0006810	K15121	XP_022329502
rna23274	-5.41938	0.000248717	cilia- and flagella-associated protein 70-like isoform X1 [Mizuhopecten yessoensis]	NA		XP_021373842
MSTRG.26253.1	4.9354	0.000695057	LOW QUALITY PROTEIN: general transcription factor IIE subunit 1-like [Crassostrea virginica]	GO:0005634,GO:0003743,GO:0005737,GO:0043565,GO:0006413,GO:0006367	K03136	XP_022288824
rna60777	-23.142	5.11e-08	PREDICTED: protein FAM184A isoform X1 [Crassostrea gigas]	NA		XP_011425420
MSTRG.7047.21	-22.891	7.12e-08	alpha-L-fucosidase-like [Crassostrea virginica]	GO:0004560,GO:0006004	K01206	XP_022316390
MSTRG.7047.27	8.40819	0.000459128	alpha-L-fucosidase-like [Crassostrea virginica]	GO:0004560,GO:0006004	K01206	XP_022315332
MSTRG.14647.5	7.7776	0.000306212	PREDICTED: myosin-10 [Crassostrea gigas]	GO:0000166,GO:0005524,GO:0003777,GO:0007018,GO:0008017		XP_019927391
MSTRG.10171.1	6.36903	0.00109178	uncharacterized protein LOC111125426 [Crassostrea virginica]	GO:0016020,GO:0016021		XP_022324917
rna14154	24.0178	3.02e-09	Tripartite motif-containing protein 2 [Mizuhopecten yessoensis]	GO:0008270,GO:0046872,GO:0005622		OWF51261
rna20831	-9.14826	0.000189751	uncharacterized protein LOC111124683 [Crassostrea virginica]	NA		XP_022323493
MSTRG.34721.5	9.2354	5.13e-05	uncharacterized protein LOC111105810 isoform X3 [Crassostrea virginica]	GO:0016021		XP_022295919
rna6842	-23.6292	1.23e-08	rho GTPase-activating protein 17-like isoform X1 [Crassostrea virginica]	GO:0005737,GO:0007165	K20638	XP_022314717
MSTRG.39820.2	25.0952	3.45e-09	Chitin synthase 3 [Crassostrea gigas]	GO:0016459,GO:0005524,GO:0016021,GO:0004100,GO:0003774	K00698	EKC25899
MSTRG.4198.2	22.4929	1.19e-07	VWFA and cache domain-containing protein 1-like [Crassostrea virginica]	GO:0016021		XP_022331553
MSTRG.15632.1	21.6008	2.97e-07	uncharacterized protein LOC111129001 [Crassostrea virginica]	NA		XP_022330733
MSTRG.18392.1	20.5263	1.35e-06	LOW QUALITY PROTEIN: zinc finger RNA-binding protein-like [Crassostrea virginica]	GO:0046872	K13203	XP_022334953
MSTRG.21265.4	5.84598	0.000495345	uncharacterized protein LOC111135653 [Crassostrea virginica]	NA		XP_022341625
rna26238	19.7835	1.01e-09	phospholipid scramblase 1-like [Crassostrea virginica]	NA		XP_022332739
MSTRG.4600.1	9.64927	1.29e-05	fatty acid synthase-like [Crassostrea virginica]	GO:0004315,GO:0004314,GO:0004317,GO:0004316,GO:0004319,GO:0016295,GO:0016296,GO:0004320,GO:0055114,GO:0031177,GO:0009058,GO:0004313	K00665	XP_022318786
MSTRG.8378.2	19.9168	2.77e-06	protein ZGRF1-like [Crassostrea virginica]	GO:0000166,GO:0004930,GO:0007186,GO:0016021,GO:0043167,GO:0016740,GO:0044237	K04141	XP_022317810
MSTRG.13972.19	-24.744	5.69e-09	transient receptor potential cation channel subfamily V member 5-like isoform X10 [Crassostrea virginica]	NA		XP_022322068
rna830	23.1568	4.98e-08	PREDICTED: RNA-directed DNA polymerase from mobile element jockey-like, partial [Saccoglossus kowalevskii]	NA		XP_006823893
MSTRG.18262.3	-23.2194	4.61e-08	prostasin-like isoform X1 [Crassostrea virginica]	GO:0006508,GO:0004252		XP_022330097
MSTRG.33538.1	-10.5907	0.0010923	galactoside 2-alpha-L-fucosyltransferase 2-like [Crassostrea virginica]	GO:0005975,GO:0036065,GO:0016020,GO:0008107	K00718	XP_022300218
MSTRG.13316.10	21.3468	5.03e-07	gamma-glutamyltranspeptidase 1-like [Crassostrea virginica]	GO:0007283,GO:0016021,GO:0006750,GO:0019344,GO:0050727,GO:0002682,GO:0003840	K18592	XP_022323480
rna4875	21.1024	6.78e-07	uncharacterized protein LOC111120669 isoform X2 [Crassostrea virginica]	NA		XP_022317286
MSTRG.4826.13	24.45	8.57e-09	neurocalcin homolog [Crassostrea virginica]	GO:0005509,GO:0016174,GO:0055114		XP_022315883
rna38728	10.0216	5.31e-08	uncharacterized protein LOC111134583 isoform X2 [Crassostrea virginica]	NA	K19636	XP_022339447
MSTRG.24519.3	-10.4647	0.000112322	pyridoxal phosphate homeostasis protein-like [Crassostrea virginica]	NA	K06997	XP_022345143
rna38898	20.3797	1.61e-06	DNA-directed RNA polymerase II subunit RPB2-like isoform X1 [Crassostrea virginica]	GO:0006370,GO:0006283,GO:0008543,GO:0003682,GO:0042795,GO:0000784,GO:0006367,GO:0005665,GO:0000398,GO:0006368,GO:0003677,GO:0001055,GO:0005515,GO:0032549,GO:0046872,GO:0016020,GO:0035019,GO:0031047,GO:0050434	K03010	XP_022343907
rna23945	19.9217	2.76e-06	protein toll-like [Crassostrea virginica]	GO:0007165		XP_022330881
MSTRG.7644.26	-20.3347	5.29e-07	toll-like receptor 4 isoform X1 [Crassostrea virginica]	GO:0005524		XP_022314032
rna19152	11.8016	1.52e-08	NA	NA		NA
rna19151	-27.3977	1.11e-10	Caspase-3 [Crassostrea gigas]	GO:0006508,GO:0004197		EKC24283
MSTRG.6533.5	19.5222	4.35e-06	Replication factor A protein 1 [Crassostrea gigas]	NA		EKC32641
MSTRG.13181.2	21.1352	6.52e-07		NA
MSTRG.26984.49	-15.9167	0.000304556	uncharacterized protein LOC111100412 [Crassostrea virginica]	NA		XP_022287986
rna39074	-23.1766	4.88e-08	centrosomal protein of 290 kDa-like isoform X10 [Crassostrea virginica]	NA	K20478	XP_022342699
rna20558	20.7295	1.06e-06	uncharacterized protein LOC111125771 isoform X3 [Crassostrea virginica]	NA		XP_022325597
MSTRG.14263.2	3.89588	0.000364407	uncharacterized family 31 glucosidase KIAA1161-like [Crassostrea virginica]	GO:0005975,GO:0004553,GO:0005488		XP_022328355
rna12185	22.1141	1.44e-08	methyltransferase-like 26 [Crassostrea virginica]	NA		XP_022317586
MSTRG.8553.10	22.1067	1.72e-11	fibrillin-2-like isoform X4 [Crassostrea virginica]	GO:0004888,GO:0007165,GO:0016020		XP_022315921
MSTRG.38334.2	3.83249	0.00112363		NA
MSTRG.28537.4	-22.0244	7e-12	uncharacterized protein LOC111099783 [Crassostrea virginica]	NA		XP_022286950
rna7599	-10.32	0.000101663	long-chain-fatty-acid--CoA ligase 5-like isoform X1 [Crassostrea virginica]	GO:0003824,GO:0008152,GO:0016020,GO:0016021,GO:0016874	K01897	XP_022319691
rna32077	-22.9087	1.3e-08	histamine H2 receptor-like [Crassostrea virginica]	GO:0004930,GO:0007186,GO:0016021		XP_022337418
rna34667	22.1919	1.74e-07	protein tiptop-like isoform X4 [Crassostrea virginica]	GO:0046872,GO:0010468,GO:0048856,GO:0044767	K09236	XP_022339066
rna27960	-24.0252	1.55e-08	solute carrier family 46 member 3-like [Crassostrea virginica]	GO:0055085,GO:0016021	K20840	XP_022329604
MSTRG.16959.10	-10.5453	0.000270427	PREDICTED: early nodulin-75-like [Xenopus tropicalis]	NA		XP_012822735
rna54859	15.7136	0.000245367	uncharacterized protein LOC111106489 [Crassostrea virginica]	GO:0050794		XP_022296899
MSTRG.18775.2	23.1506	5.02e-08	Pleckstrin-like protein domain-containing family H member 1 [Crassostrea gigas]	NA		EKC42342
MSTRG.17744.155	21.6313	1.22e-07	PREDICTED: stress protein DDR48-like [Salmo salar]	NA		XP_014065180
MSTRG.4181.10	20.5917	6.18e-08	neurogenic locus Notch protein-like [Crassostrea virginica]	GO:0004930,GO:0004888,GO:0007186,GO:0005509,GO:0016020,GO:0016021,GO:0007166,GO:0030246		XP_022321304
MSTRG.40678.1	-20.8322	9.67e-07	polyenoic fatty acid isomerase-like isoform X1 [Crassostrea virginica]	GO:0016491,GO:0055114		XP_022303161
gene39493	-10.316	2.17e-06	cytochrome c oxidase subunit I [Crassostrea virginica]	GO:0004129,GO:0006119,GO:0005506,GO:0016021,GO:1902600,GO:0009060,GO:0005743,GO:0070469,GO:0020037	K02256	YP_254649
MSTRG.35187.8	-21.83	2.78e-07	D-aspartate oxidase-like isoform X1 [Crassostrea virginica]	GO:0071949,GO:0005777,GO:0016491,GO:0007275,GO:0055114,GO:0003884,GO:0046416	K00273	XP_022300252
MSTRG.10799.19	8.50193	0.00128014	LOW QUALITY PROTEIN: glyoxylate reductase/hydroxypyruvate reductase-like [Crassostrea virginica]	GO:0004568,GO:0005975,GO:0016616,GO:0006032,GO:0016021	K00049	XP_022324485
MSTRG.20743.2	26.0491	8.6e-10	DDB1- and CUL4-associated factor 11-like isoform X2 [Crassostrea virginica]	NA	K11801	XP_022344747
rna65850	21.582	3.76e-07	Caspase-2, partial [Crassostrea gigas]	GO:0042981		EKC32250
MSTRG.22937.1	-7.28172	5.08e-07	alpha-protein kinase vwkA-like [Crassostrea virginica]	GO:0005524,GO:0004674,GO:0006468		XP_022345776
rna16737	23.8512	1.96e-08	potassium channel subfamily T member 2-like isoform X7 [Crassostrea virginica]	GO:0015269,GO:0071805,GO:0016021	K04946	XP_022326614
rna50294	-22.2839	1.57e-07	neuroglian-like [Crassostrea virginica]	GO:0019221,GO:0016020,GO:0016021,GO:0004896		XP_022300352
MSTRG.15869.2	7.66566	0.00126904		NA
MSTRG.23371.14	-24.4249	8.9e-09	double C2-like domain-containing protein beta isoform X2 [Crassostrea virginica]	GO:0098793,GO:0048791,GO:0031340,GO:0005509,GO:0016020,GO:0032024,GO:0006886,GO:0017137,GO:0045956,GO:0005622,GO:0005544		XP_022338563
MSTRG.11493.13	23.5856	2.81e-08	titin homolog isoform X7 [Crassostrea virginica]	NA		XP_022323433
rna35125	22.3682	1.39e-07	uncharacterized protein LOC111134717 [Crassostrea virginica]	NA		XP_022339737
MSTRG.18488.22	22.3755	5.88e-08	myb-like protein X isoform X3 [Crassostrea virginica]	NA		XP_022292326
MSTRG.14339.4	20.6467	1.17e-06	nose resistant to fluoxetine protein 6-like isoform X2 [Crassostrea virginica]	GO:0016021		XP_022328279
MSTRG.17214.13	5.53394	0.00037372	Hibernation-associated plasma protein HP-27 [Crassostrea gigas]	NA		EKC40332
MSTRG.23123.36	5.21214	1.01e-05	hypothetical protein OXYTRI_13058 (macronuclear) [Oxytricha trifallax]	NA		EJY66653
rna5053	20.8737	8.95e-07	uncharacterized protein LOC111123411 isoform X2 [Crassostrea virginica]	NA		XP_022321434
rna39477	-24.9674	4.14e-09	uncharacterized protein LOC111134979 isoform X2 [Crassostrea virginica]	NA		XP_022340325
rna1279	-7.64795	2.31e-05	uncharacterized protein LOC111103846 [Crassostrea virginica]	GO:0016790,GO:0006633		XP_022293105
rna9448	20.0483	5.06e-07	BTB/POZ domain-containing protein 17-like [Crassostrea virginica]	NA		XP_022314124
MSTRG.22197.2	8.61913	8.28e-05	vacuolar protein sorting-associated protein 29 [Crassostrea virginica]	GO:0015031	K18467	XP_022340271
MSTRG.28609.1	22.3458	7.72e-08	transmembrane protein 164-like [Crassostrea virginica]	GO:0046872,GO:0016021,GO:0071557,GO:0008168,GO:0071558,GO:0032259		XP_022287885
MSTRG.17086.6	16.6978	9.05e-05	uncharacterized protein LOC111130304 isoform X1 [Crassostrea virginica]	NA		XP_022332904
MSTRG.40845.35	17.1114	5.93e-05	Angiotensin-converting enzyme [Crassostrea gigas]	GO:0008233		EKC26119
MSTRG.12556.4	23.1637	4.93e-08	N(G)	GO:0016787	K01482	XP_022326294
rna46811	-19.8139	3.3e-06	monocarboxylate transporter 14-like isoform X2 [Crassostrea virginica]	GO:0055085,GO:0016021		XP_022291551
MSTRG.6595.2	-22.2313	1.68e-07	alpha-(1	GO:0008417,GO:0032580,GO:0036065,GO:0016021,GO:0006486	K09669	XP_022316373
MSTRG.24223.4	20.5878	1.26e-06	transcription elongation regulator 1-like [Crassostrea virginica]	GO:0000122,GO:0070064,GO:0003700,GO:0006351,GO:0015629,GO:0016363,GO:0001106,GO:0005730,GO:0001103		XP_022339358
rna43573	9.40525	0.000192583	probable 3'	NA	K18438	XP_022286921
MSTRG.18098.7	-8.20755	0.00013106	hypothetical protein CGI_10006068 [Crassostrea gigas]	GO:0005634		EKC20415
MSTRG.10156.71	-26.8482	2.59e-10	LOW QUALITY PROTEIN: transforming growth factor-beta-induced protein ig-h3-like [Crassostrea virginica]	NA		XP_022323594
MSTRG.41416.37	7.06304	3.95e-05	predicted protein [Nematostella vectensis]	NA		XP_001636131
rna611	-10.5942	1.34e-08	uncharacterized protein LOC111128242 isoform X1 [Crassostrea virginica]	NA		XP_022329460
MSTRG.33491.9	29.8823	1.98e-12	Kelch-like protein 29 [Crassostrea gigas]	NA		EKC35622
MSTRG.7349.3	8.29884	9.02e-05	methyltransferase-like protein 7A [Crassostrea virginica]	GO:0016021,GO:0008168,GO:0032259		XP_022317096
MSTRG.13129.21	-22.8265	7.75e-08	LOW QUALITY PROTEIN: ras GTPase-activating protein nGAP-like [Crassostrea virginica]	GO:0038026,GO:0016525,GO:0008285,GO:0005096,GO:0030948,GO:0043065,GO:0043547	K17633	XP_022325734
MSTRG.4885.2	18.5118	3.67e-06	LOW QUALITY PROTEIN: E3 ubiquitin-protein ligase Rnf220-like [Crassostrea virginica]	GO:0008270,GO:0090263,GO:0016567		XP_022317865
MSTRG.4885.1	6.3417	6.66e-05	LOW QUALITY PROTEIN: E3 ubiquitin-protein ligase Rnf220-like [Crassostrea virginica]	GO:0008270,GO:0090263,GO:0016567		XP_022317865
MSTRG.24109.7	23.153	5e-08	sperm flagellar protein 1-like isoform X7 [Crassostrea virginica]	GO:0031514		XP_022345380
MSTRG.23750.24	-26.387	5.2e-10	kinesin-like protein KIF28P isoform X13 [Crassostrea virginica]	NA		XP_022339427
rna26959	15.1323	0.000437246	predicted protein [Nematostella vectensis]	GO:0016021,GO:0003950	K00774	XP_001625722
MSTRG.9814.25	-22.7506	8.56e-08	LOW QUALITY PROTEIN: low-density lipoprotein receptor-related protein 2-like [Crassostrea virginica]	GO:0016020	K20051	XP_022325431
rna6609	19.6154	4.31e-07	uncharacterized protein LOC111121931 [Crassostrea virginica]	NA		XP_022319142
rna14102	20.1801	4.17e-07	gem-associated protein 8-like isoform X1 [Crassostrea virginica]	GO:0005634,GO:0034719,GO:0005829,GO:0032797,GO:0000387	K13136	XP_022321433
MSTRG.6156.18	24.7743	2.11e-10	rab11 family-interacting protein 4B-like [Crassostrea virginica]	GO:0005509		XP_022316620
MSTRG.6156.15	20.0705	2.31e-06	rab11 family-interacting protein 4B-like [Crassostrea virginica]	GO:0005509		XP_022316620
MSTRG.21006.8	-22.5669	1.02e-07	sodium/hydrogen exchanger 3-like [Crassostrea virginica]	GO:0015385,GO:0016021,GO:1902600,GO:0035725,GO:0006885	K12040	XP_022338428
MSTRG.21009.11	-23.9897	1.63e-08	zinc finger and BTB domain-containing protein 41-like [Crassostrea virginica]	GO:0003676,GO:0046872		XP_022286189
rna33745	-20.207	2.06e-06	D-glucuronyl C5-epimerase-like [Crassostrea virginica]	GO:0016857,GO:0016021,GO:0006024	K01793	XP_022341393
rna40116	20.4007	1.57e-06	PREDICTED: ATP-dependent DNA helicase RRM3-like [Crassostrea gigas]	NA	K15255	XP_019923128
MSTRG.20233.1	5.85846	5.3e-06	LOW QUALITY PROTEIN: flocculation protein FLO11-like [Crassostrea virginica]	GO:0007050,GO:0043229		XP_022337586
MSTRG.24515.3	18.8708	9.04e-06	PREDICTED: protein RRP5 homolog [Crassostrea gigas]	GO:0003676,GO:0032040,GO:0005634,GO:0003723,GO:0005829,GO:0006396,GO:0008134,GO:0006397,GO:0005730,GO:0003723	K14792	XP_011438317
MSTRG.43.1	-22.226	1.69e-07	glutamate receptor ionotropic, kainate 3-like [Crassostrea virginica]	GO:0045211,GO:0034220,GO:0016021,GO:0030054,GO:0035235,GO:0004970,GO:0005234		XP_022340680
MSTRG.25011.32	21.3179	3.26e-09	semaphorin-5B-like isoform X5 [Crassostrea virginica]	GO:0007229,GO:0016021		XP_022339842
rna48970	2.96012	8.47e-05	uncharacterized protein LOC111104616 [Crassostrea virginica]	NA		XP_022294349
MSTRG.33306.1	7.25422	0.000212528	protein BTG1-like [Crassostrea virginica]	NA	K14443	XP_022297109
rna12206	22.5804	1.06e-07	unconventional myosin-XV-like isoform X12 [Crassostrea virginica]	NA	K10361	XP_022313584
rna34312	21.3818	8.26e-08	NA	NA	K21596	NA
rna34313	-9.25267	0.000599654	calmodulin-binding transcription activator 1-like isoform X5 [Crassostrea virginica]	GO:0005634,GO:0003677,GO:0007076	K21596	XP_022340865
MSTRG.3760.4	23.0764	5.53e-08	Elongation of very long chain fatty acids protein 4 [Crassostrea gigas]	GO:0016021,GO:0016740,GO:0006633	K10249	EKC25060
rna38785	-18.5797	1.41e-05	flocculation protein FLO11-like [Crassostrea virginica]	GO:0016788	K06037	XP_022307697
rna32788	23.6656	2.52e-08	uncharacterized protein LOC111134825 [Crassostrea virginica]	NA		XP_022339958
rna31623	13.8176	0.000126788	myosin heavy chain	NA		XP_022343760
MSTRG.13728.7	-23.863	1.93e-08	uncharacterized protein LOC111127310 isoform X7 [Crassostrea virginica]	GO:0006750,GO:0003839		XP_022328132
MSTRG.16603.4	23.1282	5.17e-08	uncharacterized protein LOC111129093 [Crassostrea virginica]	NA		XP_022330909
rna6148	-10.3394	8.46e-05	protein TSSC4-like [Crassostrea virginica]	GO:0008150,GO:0005575,GO:0003674		XP_022286451
rna13055	-2.31604	0.000788855	hypothetical protein [Salmonella enterica]	GO:0016020,GO:0016021		WP_094544358
MSTRG.7705.1	-24.3504	9.88e-09	LOW QUALITY PROTEIN: chitotriosidase-1-like [Crassostrea virginica]	GO:0008152,GO:0016787		XP_022316754
MSTRG.28775.1	-21.822	2.73e-08	piggyBac transposable element-derived protein 4-like [Crassostrea virginica]	NA		XP_022289760
rna42312	21.4298	1.22e-07	CCR4-NOT transcription complex subunit 2-like isoform X6 [Crassostrea virginica]	GO:0090503,GO:0006351,GO:0000932,GO:0001226,GO:0001104,GO:0000289,GO:0004535,GO:0000122,GO:0005634,GO:0006977,GO:0010606,GO:0016020,GO:2000036,GO:0005829,GO:0031047,GO:0033147,GO:0030015,GO:0001829,GO:0017148	K12605	XP_022290242
MSTRG.11112.10	20.0853	2.06e-06	uncharacterized protein LOC111123302 [Crassostrea virginica]	GO:0016021	K01183	XP_022321262
rna46270	20.3963	2.38e-11	uncharacterized protein LOC111115689 isoform X2 [Crassostrea virginica]	NA		XP_022310225
MSTRG.15239.8	5.88925	0.000125177	Neuroendocrine convertase 1 [Crassostrea gigas]	GO:0016020		EKC26985
MSTRG.15239.1	22.841	5.1e-10	protein RRNAD1-like isoform X2 [Crassostrea virginica]	GO:0016020,GO:0016787		XP_022330561
MSTRG.1222.2	-23.9391	1.74e-08	uncharacterized protein LOC111132096 [Crassostrea virginica]	GO:0003676		XP_022335517
rna58642	-22.9352	6.72e-08	uncharacterized protein LOC111109981 isoform X1 [Crassostrea virginica]	NA		XP_022301979
MSTRG.14764.1	-26.8251	1.92e-10	LOW QUALITY PROTEIN: son of sevenless homolog 2-like [Crassostrea virginica]	GO:0005634,GO:0003677,GO:0035023,GO:0046982,GO:0007264,GO:0005089,GO:0000786,GO:0043547	K03099	XP_022330566
rna2950	-24.1813	1.25e-08	deoxyribonuclease-1-like isoform X1 [Crassostrea virginica]	GO:0005634,GO:0006308,GO:0004536	K11995	XP_022325735
MSTRG.24721.4	4.79896	0.000180359	lipase maturation factor 1-like [Crassostrea virginica]	GO:0005789,GO:0016021		XP_022337008
rna8570	20.3113	1.75e-06	potassium voltage-gated channel subfamily B member 2-like isoform X5 [Crassostrea virginica]	GO:0005249,GO:0071805,GO:0008076,GO:0034765,GO:0051260		XP_022315467
MSTRG.5226.10	19.7655	3.17e-08	unnamed protein product, partial [Tetraodon nigroviridis]	GO:0005515,GO:0005737,GO:0046872,GO:0005096,GO:0043547,GO:0005654	K12486	CAF99407
MSTRG.32310.11	-8.82633	0.000159486	titin homolog [Crassostrea virginica]	GO:0000922,GO:0007067,GO:0008568,GO:0005874,GO:0008017,GO:0051301,GO:0005634,GO:0005524,GO:0005813,GO:0051013,GO:0005737,GO:0030496,GO:0031122	K07767	XP_022293133
MSTRG.14688.4	15.2447	0.000199586	putative DD34D transposase [Bactrocera tryoni]	NA		APL98290
MSTRG.24301.5	-4.40649	0.00041861	uncharacterized protein LOC111134517 [Crassostrea virginica]	NA		XP_022339328
rna34631	23.9074	1.81e-08	alpha-protein kinase vwkA-like [Crassostrea virginica]	GO:0005524,GO:0004674,GO:0006468		XP_022345776
rna45022	-23.8061	2.09e-08	Chromatin modification-related protein MEAF6 [Crassostrea gigas]	GO:0005813,GO:0035267,GO:0043968,GO:0005737,GO:0044154,GO:0043981,GO:0070776,GO:0043983,GO:0043982,GO:0005730	K11344	EKC18909
MSTRG.28176.5	-9.41825	1.91e-07	beta-1,3-galactosyltransferase 1-like [Crassostrea virginica]	GO:0016021,GO:0006486,GO:0008378,GO:0000139	K07819	XP_022289619
MSTRG.31023.24	19.7827	3.23e-06	piggyBac transposable element-derived protein 4-like [Crassostrea virginica]	NA		XP_022288058
MSTRG.31023.20	9.98896	0.000387218	Versican core protein [Crassostrea gigas]	GO:0005249,GO:0071805,GO:0008076		EKC28589
MSTRG.37882.5	21.3925	4.75e-07	protein PIF-like [Crassostrea virginica]	GO:0008061,GO:0005581,GO:0006030,GO:0016021,GO:0005576		XP_022308913
MSTRG.12863.2	-6.40572	0.000614458	LOW QUALITY PROTEIN: advillin-like [Crassostrea virginica]	GO:0003779,GO:0007010	K08017	XP_022320284
MSTRG.11030.3	-6.88073	0.000131022	caspase-7-like isoform X1 [Crassostrea virginica]	GO:0006508,GO:0006915,GO:0004197,GO:0008234	K04397	XP_022323859
MSTRG.11940.2	18.5446	1.29e-05	heat shock 70 kDa protein 12B-like isoform X4 [Crassostrea virginica]	NA		XP_022323071
rna60878	-22.8833	2.25e-08	hypothetical protein BOX15_Mlig032650g1 [Macrostomum lignano]	GO:0008270,GO:0016192,GO:0006886,GO:0005622	K20184	PAA58322
rna19839	-7.53858	0.000177781	PREDICTED: protein c-ets-1-B isoform X5 [Crassostrea gigas]	GO:0005634,GO:0003700,GO:0006355,GO:0043565	K02678	XP_011436352
MSTRG.25555.1	-7.47051	0.00116814	tripartite motif-containing protein 5-like isoform X2 [Crassostrea virginica]	GO:0004930,GO:0007186,GO:0016021		XP_022343914
MSTRG.36213.30	-22.9485	6.63e-08	tripartite motif-containing protein 2-like [Crassostrea virginica]	GO:0008270,GO:0005622	K11997	XP_022297507
rna48218	-22.1262	1.92e-07	mitogen-activated protein kinase kinase kinase 7-like isoform X3 [Crassostrea virginica]	GO:0000287,GO:0005524,GO:0000165,GO:0000186,GO:0004709,GO:0005622	K04427	XP_022292948
MSTRG.15554.2	22.4531	5.91e-16	zinc transporter ZIP2-like [Crassostrea virginica]	GO:0055085,GO:0016021,GO:0046873,GO:0030001	K14709	XP_022329391
rna22167	22.8432	7.52e-08	receptor expression-enhancing protein 5-like isoform X3 [Crassostrea virginica]	GO:0016021	K17279	XP_022333577
MSTRG.28194.6	23.4847	3.21e-08	succinate--CoA ligase [ADP/GDP-forming] subunit alpha, mitochondrial-like isoform X3 [Crassostrea virginica]	GO:0048037,GO:0008152,GO:0016874	K01899	XP_022289207
MSTRG.28194.7	23.9597	1.69e-08	NA	NA	NA	NA
MSTRG.12852.2	-16.5655	0.000159902	LOW QUALITY PROTEIN: alpha-N-acetylgalactosaminidase-like [Crassostrea virginica]	GO:0005975,GO:0004553		XP_022324276
MSTRG.12852.3	-6.74891	1.38e-05	LOW QUALITY PROTEIN: alpha-N-acetylgalactosaminidase-like [Crassostrea virginica]	GO:0005975,GO:0004553		XP_022324276
MSTRG.5959.9	20.6381	3.69e-07	PREDICTED: transformer-2 protein homolog alpha isoform X3 [Crassostrea gigas]	GO:0000166,GO:0003676	K12897	XP_011442791
MSTRG.6070.31	23.4902	3.19e-08	KN motif and ankyrin repeat domain-containing protein 1 [Crassostrea gigas]	NA		EKC18202
rna5925	6.2519	0.000927116	golgin subfamily A member 6-like protein 22 isoform X3 [Crassostrea virginica]	NA		XP_022298155
MSTRG.3717.13	-21.8133	2.86e-07	zinc finger and BTB domain-containing protein 3-like isoform X6 [Crassostrea virginica]	NA		XP_022314311
rna5558	-22.4597	3.83e-11	perlucin-like isoform X1 [Crassostrea virginica]	NA		XP_022308519
MSTRG.15281.3	9.41107	0.000882408	LOW QUALITY PROTEIN: eukaryotic translation initiation factor 5-like [Crassostrea virginica]	GO:0003743,GO:0006413	K03262	XP_022333603
rna5058	10.2264	1.33e-15	uncharacterized protein LOC111120622 [Crassostrea virginica]	GO:0000042,GO:0005622		XP_022317185
MSTRG.37371.3	22.4471	1.26e-07	unconventional myosin-XVIIIa-like isoform X2 [Crassostrea virginica]	GO:0007165		XP_022310703
MSTRG.2927.11	-23.1226	5.24e-08	low-density lipoprotein receptor-related protein 2-like isoform X1 [Crassostrea virginica]	NA		XP_022286200
MSTRG.13316.4	8.07588	0.00084815	gamma-glutamyltranspeptidase 1-like [Crassostrea virginica]	GO:0007283,GO:0016021,GO:0006750,GO:0019344,GO:0050727,GO:0002682,GO:0003840	K18592	XP_022323480
MSTRG.13316.2	-22.3704	1.4e-07	gamma-glutamyltranspeptidase 1-like [Crassostrea virginica]	GO:0007283,GO:0016021,GO:0006750,GO:0019344,GO:0050727,GO:0002682,GO:0003840	K18592	XP_022323480
MSTRG.24677.2	8.1377	2.07e-05	Sphingolipid delta(4)-desaturase DES1 [Crassostrea gigas]	GO:0042284,GO:0016021,GO:0055114,GO:0030148	K04712	EKC42246
MSTRG.8222.3	-24.134	1.33e-08	PREDICTED: serine/threonine-protein kinase Sgk1 isoform X4 [Crassostrea gigas]	GO:0005524,GO:0035091,GO:0004674,GO:0006468	K13304	XP_019924197
MSTRG.38208.8	-23.0655	5.65e-08	Potassium voltage-gated channel subfamily H member 7 [Crassostrea gigas]	GO:0005887,GO:0005249,GO:0042391,GO:0071805		EKC40221
rna17964	19.9244	2.74e-06	probable serine/threonine-protein kinase nek3 isoform X3 [Crassostrea virginica]	GO:0008270,GO:0097159,GO:1901363		XP_022323052
MSTRG.33196.11	21.0702	7.04e-07	death domain-containing protein CRADD-like [Crassostrea virginica]	GO:0007165,GO:0042981	K02832	XP_022301224
MSTRG.33196.12	21.318	1.31e-07	uncharacterized protein LOC111109411 [Crassostrea virginica]	NA		XP_022301208
rna36786	-20.9595	8.27e-07	uncharacterized protein LOC111134527 isoform X6 [Crassostrea virginica]	NA		XP_022339353
rna24715	-29.094	7.37e-12	nesprin-1-like isoform X7 [Crassostrea virginica]	NA		XP_022330685
rna24717	27.4344	1.49e-12	nesprin-1-like isoform X7 [Crassostrea virginica]	NA		XP_022330685
rna24710	20.3523	1.66e-06	NA	NA		NA
MSTRG.35460.26	20.5297	1.35e-06	PREDICTED: uncharacterized protein LOC109620764 [Crassostrea gigas]	NA		XP_019929373
MSTRG.31051.12	19.582	4.07e-06	PREDICTED: zinc finger MYM-type protein 4-like [Saccoglossus kowalevskii]	NA		XP_006813568
MSTRG.16841.4	20.7363	1.89e-09	tigger transposable element-derived protein 2-like [Crassostrea virginica]	NA		XP_022300703
rna27332	-24.636	6.62e-09	Paired box pox-meso protein [Crassostrea gigas]	GO:0005634,GO:0003677,GO:0005524,GO:0018108,GO:0004713,GO:0006351,GO:0007275,GO:0016021,GO:0006355	K05126	EKC38956
MSTRG.40712.199	19.9282	1.19e-06	kielin/chordin-like protein isoform X18 [Crassostrea virginica]	NA		XP_022310735
MSTRG.21899.5	18.5026	5.93e-08	DIS3-like exonuclease 2 isoform X1 [Crassostrea virginica]	GO:0090503,GO:0000932,GO:0007067,GO:0006364,GO:1990074,GO:0000177,GO:0048793,GO:0051301,GO:0000176,GO:0004534,GO:0000175,GO:0003723,GO:0046872,GO:0016075,GO:0034427,GO:0010587		XP_022341757
rna16389	-14.9433	0.000697545	far upstream element-binding protein 1-like isoform X3 [Crassostrea virginica]	GO:0003676,GO:0003723	K13210	XP_022320954
MSTRG.12449.1	20.9614	2.64e-08	Glutamate receptor [Crassostrea gigas]	GO:0006811,GO:0004888,GO:0005230,GO:0045202,GO:0044425,GO:0005886		EKC26547
MSTRG.20030.1	6.02637	0.000287884	LOW QUALITY PROTEIN: short transient receptor potential channel 3-like [Crassostrea virginica]	GO:0005262,GO:0016021,GO:0070588		XP_022337866
rna35991	-23.2849	4.22e-08	protein naked cuticle homolog 2-like isoform X4 [Crassostrea virginica]	GO:0005509	K03213	XP_022339410
MSTRG.10701.18	2.70191	3.99e-05	formin-binding protein 1-like isoform X14 [Crassostrea virginica]	NA	K20121	XP_022322099
MSTRG.16768.2	-2.77848	4.31e-05	MAM and LDL-receptor class A domain-containing protein 1-like [Crassostrea virginica]	GO:0016020		XP_022333227
MSTRG.23449.3	8.08197	0.000146535	neuroglobin-like isoform X2 [Crassostrea virginica]	GO:0019825,GO:0008270,GO:0015671,GO:0004089,GO:0005344,GO:0006730,GO:0020037	K21894	XP_022343424
rna38733	-20.2946	1.86e-06	serine/arginine repetitive matrix protein 2-like [Crassostrea virginica]	GO:0016021		XP_022288461
MSTRG.22551.4	20.6862	1.01e-06	ceramide kinase-like isoform X2 [Crassostrea virginica]	GO:0000166,GO:0016887,GO:0005524,GO:0003777,GO:0003779,GO:0030286,GO:0016310,GO:0007018,GO:0016301,GO:0005622	K19602	XP_022337447
MSTRG.22551.8	15.7067	0.000246891	ceramide kinase-like isoform X2 [Crassostrea virginica]	GO:0016887,GO:0005524,GO:0003777,GO:0003779,GO:0030286,GO:0016310,GO:0007018,GO:0016301		XP_022337447
MSTRG.4311.1	6.79499	0.00100678	cytochrome P450 27C1-like [Crassostrea virginica]	GO:0005506,GO:0016705,GO:0055114,GO:0004497,GO:0020037		XP_022338731
rna10260	22.0403	3.63e-10	uncharacterized protein LOC111120118 isoform X5 [Crassostrea virginica]	GO:0016020		XP_022316522
MSTRG.35269.12	7.5957	0.000667686	uncharacterized protein LOC111108050 isoform X4 [Crassostrea virginica]	NA		XP_022299254
rna13744	-22.2651	7.51e-09	cyclin-dependent kinase-like 5 isoform X5 [Crassostrea virginica]	GO:0005524,GO:0004672,GO:0006468	K08824	XP_022324640
rna29271	22.0655	9.54e-08	protein spire homolog 1-like isoform X4 [Crassostrea virginica]	GO:0016192,GO:0003779,GO:0045010	K02098	XP_022340260
rna9440	21.495	2.29e-13	guanine nucleotide exchange C9orf72-like [Crassostrea virginica]	GO:0043229,GO:0043227		XP_022314534
MSTRG.30946.1	6.75134	0.00108966	toll-like receptor Tollo isoform X2 [Crassostrea virginica]	GO:0016020		XP_022294216
MSTRG.1.5	-11.3653	0.000444531	cytochrome c oxidase subunit I [Crassostrea virginica]	GO:0004129,GO:0006119,GO:0005506,GO:0016021,GO:1902600,GO:0009060,GO:0005743,GO:0070469,GO:0020037	K02256	YP_254649
rna7578	25.3968	3.05e-18	PREDICTED: serine/threonine-protein phosphatase 2B catalytic subunit alpha isoform-like [Latimeria chalumnae]	GO:0004721,GO:0006470,GO:0016787	K04348	XP_014352928
rna31581	18.8136	9.61e-06	hypothetical protein MDA_GLEAN10022043 [Myotis davidii]	GO:0004657,GO:0005509,GO:0055114,GO:0006562		ELK35152
MSTRG.15135.2	22.3813	1.37e-07	mammalian ependymin-related protein 1-like [Crassostrea virginica]	GO:0007160,GO:0005509,GO:0005576		XP_022335222
rna48163	-24.4052	9.15e-09	uncharacterized protein LOC111103357 isoform X9 [Crassostrea virginica]	NA		XP_022292280
rna32803	-8.37279	0.000858465	AP-1 complex subunit gamma-1-like isoform X2 [Crassostrea virginica]	GO:0016192,GO:0030131,GO:0008565,GO:0005794,GO:0006886		XP_022337174
MSTRG.20441.4	20.2671	1.84e-06	zinc finger protein ZFAT-like [Crassostrea virginica]	GO:0003676,GO:0046872		XP_022342370
MSTRG.30532.4	21.9453	2.39e-07	PREDICTED: RNA-directed DNA polymerase from mobile element jockey-like [Acropora digitifera]	GO:0003964,GO:0006278	K21754	XP_015752345
MSTRG.33661.3	-19.9913	2.35e-09	uncharacterized protein LOC111110024 isoform X2 [Crassostrea virginica]	NA		XP_022302046
rna15319	-22.5228	1.47e-08	band 7 protein AGAP004871-like isoform X2 [Crassostrea virginica]	GO:0016020	K17286	XP_022328526
rna15313	-23.1862	4.82e-08	erythrocyte band 7 integral membrane protein-like isoform X3 [Crassostrea virginica]	GO:0016021	K17286	XP_022328570
rna9052	22.4161	3.98e-08	PREDICTED: calponin homology domain-containing protein DDB_G0272472 isoform X5 [Crassostrea gigas]	NA		XP_011454696
MSTRG.14746.4	18.7546	3.35e-06	probable L-cysteine desulfhydrase, chloroplastic [Crassostrea virginica]	GO:0003824		XP_022333506
rna42865	22.8762	7.2e-08	deoxyribodipyrimidine photo-lyase-like [Crassostrea virginica]	GO:0006281,GO:0016829	K01669	XP_022288154
MSTRG.15269.10	-22.5761	1.08e-07	maleylacetoacetate isomerase-like [Crassostrea virginica]	GO:0004602,GO:0006559,GO:0006749,GO:0005739,GO:0004364,GO:0016034	K01800	XP_022332228
MSTRG.28097.3	-15.6685	0.000377865	DNA-directed RNA polymerase II subunit RPB1-like [Crassostrea virginica]	GO:0003677,GO:0016779,GO:0003899,GO:0006351,GO:0016740		XP_022290491
rna25257	20.3972	1.38e-08	PREDICTED: myoglobin [Crassostrea gigas]	GO:0005488	K21893	XP_011455492
MSTRG.11074.1	5.14542	0.00018675		NA
MSTRG.13539.6	7.20811	0.000196195	kelch domain-containing protein 1-like [Crassostrea virginica]	GO:0005975,GO:0016310,GO:0016773,GO:0016301		XP_022321387
MSTRG.5879.2	21.8012	2.86e-07	cytosolic carboxypeptidase-like protein 5 isoform X13 [Crassostrea virginica]	NA		XP_022317256
MSTRG.37124.2	9.36182	0.000454866	uncharacterized protein LOC111109519 [Crassostrea virginica]	NA		XP_022301381
MSTRG.38451.1	18.0925	2.11e-05	PREDICTED: tyrosine-protein phosphatase non-receptor type 23-like [Crassostrea gigas]	NA		XP_019926823
MSTRG.23750.18	21.4857	1.09e-13	kinesin-like protein KIF28P isoform X13 [Crassostrea virginica]	NA		XP_022339427
rna35309	20.9973	7.69e-07	rootletin-like isoform X8 [Crassostrea virginica]	GO:0035253,GO:0051297	K16469	XP_022342048
MSTRG.33166.9	19.1691	6.49e-06	LOW QUALITY PROTEIN: E3 ubiquitin-protein ligase Midline-1-like [Crassostrea virginica]	NA	K11997	XP_022299496
MSTRG.12133.5	20.6287	1.2e-06	pol-like protein [Biomphalaria glabrata]	GO:0090304,GO:0044260,GO:0003824,GO:0005488		ABN58714
MSTRG.13064.3	7.13502	0.00102203	LOW QUALITY PROTEIN: neurobeachin-like [Crassostrea virginica]	GO:0016905,GO:0016740,GO:0006468		XP_022326503
MSTRG.15485.6	19.8482	3e-06	glycine-rich cell wall structural protein-like isoform X2 [Crassostrea virginica]	NA		XP_022333569
MSTRG.18744.1	3.74029	0.000216515		NA
MSTRG.14896.14	7.79675	2.11e-05	centrosomal protein of 170 kDa-like isoform X11 [Crassostrea virginica]	NA	K16463	XP_022334795
rna12258	6.16994	0.000573907	NA	NA	K13196	NA
MSTRG.31455.1	7.3666	8.76e-06	amino acid transporter AVT1J-like isoform X2 [Crassostrea virginica]	GO:0016021		XP_022293047
MSTRG.34264.5	9.36989	1.64e-05	serine/threonine-protein phosphatase 6 regulatory ankyrin repeat subunit B-like [Crassostrea virginica]	NA		XP_022298065
MSTRG.24498.5	19.2666	2.92e-10	XK-related protein 8-like isoform X2 [Crassostrea virginica]	GO:0004842,GO:0016567		XP_022340810
rna41589	-22.3009	1.53e-07	5-hydroxytryptamine receptor 1D-like [Mizuhopecten yessoensis]	GO:0004930,GO:0007186,GO:0016021		XP_021378590
rna6330	-6.12809	0.000321865	recombining binding protein suppressor of hairless-like isoform X3 [Crassostrea virginica]	GO:0005634,GO:0000978,GO:0000982,GO:0006357	K06053	XP_022335912
MSTRG.2083.2	21.8396	6.36e-08	probable syndecan [Crassostrea virginica]	GO:0061133,GO:0005634,GO:0070062,GO:0070628,GO:0061136,GO:0016021,GO:0000724,GO:0008541,GO:0006303,GO:0010950,GO:0070536		XP_022327849
rna36739	-21.8224	1.76e-08	monocarboxylate transporter 13-like [Crassostrea virginica]	GO:0055085,GO:0016021		XP_022342178
rna23645	24.1728	6.12e-18	zinc transporter ZIP2-like [Crassostrea virginica]	GO:0055085,GO:0016021,GO:0046873,GO:0030001	K14709	XP_022329391
MSTRG.35794.12	21.9581	2.34e-07	F-box/LRR-repeat protein 13-like isoform X11 [Crassostrea virginica]	NA	K10279	XP_022299352
MSTRG.22618.2	-15.1518	0.00058637	uncharacterized protein LOC111138189 [Crassostrea virginica]	NA		XP_022345753
MSTRG.24912.1	-15.9573	6.03e-05	PREDICTED: F-box/LRR-repeat protein 2-like isoform X7 [Octopus bimaculoides]	NA		XP_014779851
MSTRG.40690.2	6.33868	1.52e-05	TATA-box-binding protein 2 [Crassostrea gigas]	GO:0003677,GO:0004061,GO:0019441,GO:0016021,GO:0006352		EKC21685
MSTRG.5844.4	-21.8628	2.68e-07	integrator complex subunit 3 homolog isoform X3 [Crassostrea virginica]	NA		XP_022317991
rna46933	-10.8548	0.000687392	alpha-taxilin-like isoform X3 [Crassostrea virginica]	GO:0019905		XP_022292525
MSTRG.3824.12	11.308	0.000355785	PREDICTED: heterogeneous nuclear ribonucleoprotein 87F isoform X5 [Crassostrea gigas]	GO:0097159,GO:1901363	K12741	XP_011434719
MSTRG.3824.18	23.3152	4.03e-08	LOW QUALITY PROTEIN: heterogeneous nuclear ribonucleoprotein A1,A2/B1 homolog [Crassostrea virginica]	GO:0000166,GO:0003676,GO:0030529,GO:0019013	K12741	XP_022299571
MSTRG.34605.3	8.60638	0.000949206	zinc finger BED domain-containing protein 1-like [Crassostrea virginica]	NA		XP_022301372
MSTRG.9686.13	20.3199	1.73e-06	transient receptor potential cation channel subfamily V member 5-like [Crassostrea virginica]	NA		XP_022326338
rna18620	18.6329	1.18e-05	cell adhesion molecule-related/down-regulated by oncogenes-like [Crassostrea virginica]	GO:0016020,GO:0016021		XP_022322118
MSTRG.10033.26	-23.2784	4.26e-08	thioredoxin domain-containing protein 3 homolog isoform X15 [Crassostrea virginica]	NA	K19868	XP_022324009
MSTRG.39954.3	-7.64768	0.00105072	Tripartite motif-containing protein 2 [Crassostrea gigas]	GO:0008270,GO:0005622		EKC38453
MSTRG.22261.21	-22.913	6.92e-08	sphingoid long chain base kinase 4-like [Crassostrea virginica]	GO:0016310,GO:0016301	K04715	XP_022343961
MSTRG.2094.1	25.8712	1.12e-09	pumilio homolog 2-like isoform X2 [Crassostrea virginica]	GO:0003723,GO:0005509	K17943	XP_022322532
rna1003	5.93383	0.00112748	uncharacterized protein LOC111104777 [Crassostrea virginica]	GO:0016790,GO:0006633		XP_022294612
MSTRG.13848.2	-8.45339	8.05e-05	Neurexin-1-alpha [Crassostrea gigas]	GO:0016021	K07377	EKC36962
MSTRG.3554.4	17.5776	3.64e-05	hypothetical protein CGI_10013773 [Crassostrea gigas]	NA		EKC35765
rna63630	-8.93196	0.000984423	tyrosine-protein phosphatase non-receptor type 4-like isoform X6 [Crassostrea virginica]	GO:0016791,GO:0016311	K18037	XP_022305446
MSTRG.8934.7	24.2049	1.2e-08	uncharacterized protein LOC111118632 [Crassostrea virginica]	NA		XP_022313900
rna35594	23.3441	3.88e-08	beta-adrenergic receptor kinase 2-like isoform X4 [Crassostrea virginica]	GO:0005524,GO:0004703,GO:0007165,GO:0006468	K00910	XP_022338835
MSTRG.13437.1	21.5753	3.79e-07		NA
rna3139	-23.8626	1.93e-08	uncharacterized protein LOC111125285 [Crassostrea virginica]	NA		XP_022324606
MSTRG.3713.3	9.39031	3.09e-05	E3 ubiquitin-protein ligase RNF38-like [Oncorhynchus mykiss]	GO:0008270,GO:0046872		XP_021448021
rna23140	19.2266	4.35e-09	aldose 1-epimerase-like [Crassostrea virginica]	GO:0003824		XP_022329309
MSTRG.23646.1	-21.9333	6.46e-09	predicted protein [Nematostella vectensis]	GO:0016020,GO:0016021		XP_001638022
MSTRG.41400.44	-23.3085	9.25e-11	Retrovirus-related Pol polyprotein from transposon 17.6 [Exaiptasia pallida]	NA		KXJ06669
rna4550	21.4417	4.47e-07	troponin T-like isoform X6 [Crassostrea virginica]	GO:0006937,GO:0005861	K12046	XP_022334954
rna1452	-25.7319	1.37e-09	MAM and LDL-receptor class A domain-containing protein 1-like [Crassostrea virginica]	GO:0016021		XP_022334570
rna1450	24.1194	1.36e-08	LOW QUALITY PROTEIN: tyrosine-protein kinase JAK2-like [Crassostrea virginica]	GO:0005524,GO:0018108,GO:0005856,GO:0004715,GO:0005509	K04447	XP_022293938
MSTRG.10156.39	-11.4844	0.00127068	LOW QUALITY PROTEIN: transforming growth factor-beta-induced protein ig-h3-like [Crassostrea virginica]	NA		XP_022323594
MSTRG.19612.8	-22.9465	6.62e-08	LOW QUALITY PROTEIN: metastasis suppressor protein 1-like [Crassostrea virginica]	GO:0007009,GO:0003779,GO:0016021	K20128	XP_022338497
rna23268	23.7731	1.22e-08	LOW QUALITY PROTEIN: TOG array regulator of axonemal microtubules protein 1-like [Crassostrea virginica]	NA		XP_022335306
MSTRG.14546.4	-21.0937	7.04e-07	LOW QUALITY PROTEIN: TFIIH basal transcription factor complex helicase XPD subunit-like [Crassostrea virginica]	GO:0003676,GO:0016746,GO:0008270,GO:0008168,GO:0032259		XP_022334153
MSTRG.12186.2	25.7204	1.4e-09	transcription factor AP-4-like [Crassostrea virginica]	GO:0046983	K09108	XP_022326361
rna60767	22.0738	2.03e-07	pol-like protein [Ciona intestinalis]	GO:0003964,GO:0006278		BAC82624
MSTRG.12954.2	-21.9591	1.16e-08	uncharacterized protein LOC111126332 [Crassostrea virginica]	NA		XP_022326584
rna31987	-5.56858	0.00077385	PREDICTED: adhesive plaque matrix protein-like [Crassostrea gigas]	NA		XP_011443639
MSTRG.12532.4	-23.468	3.3e-08	7-methylguanosine phosphate-specific 5'-nucleotidase A-like isoform X1 [Crassostrea virginica]	GO:0000166,GO:0000287,GO:0005737,GO:0008253,GO:0016311,GO:0009117	K01081	XP_022327156
MSTRG.5966.22	5.35495	0.000250546	transient receptor potential cation channel subfamily V member 3-like [Crassostrea virginica]	NA		XP_022316596
rna22685	20.0255	2.44e-06	uncharacterized protein LOC111131373 [Crassostrea virginica]	GO:0016021		XP_022334562
rna22686	21.1539	1.74e-07	uncharacterized protein LOC111131373 [Crassostrea virginica]	GO:0016021		XP_022334562
MSTRG.1490.8	-22.5988	1.04e-07	putative homeodomain transcription factor 2 isoform X1 [Crassostrea virginica]	GO:0016021		XP_022327644
rna7464	5.63802	0.00120797	uncharacterized protein LOC111121359 [Crassostrea virginica]	NA		XP_022318319
MSTRG.2832.2	20.0707	1.49e-06	zinc finger BED domain-containing protein 1-like isoform X2 [Crassostrea virginica]	NA		XP_022305035
MSTRG.14129.9	-24.3609	9.73e-09	sodium- and chloride-dependent glycine transporter 1-like [Crassostrea virginica]	GO:0006836,GO:0005328,GO:0055085,GO:0016021	K05038	XP_022326231
rna35061	-23.678	2.49e-08	tripartite motif-containing protein 2-like [Crassostrea virginica]	GO:0008270,GO:0005622	K11997	XP_022345926
MSTRG.23230.17	-23.4271	3.49e-08	uncharacterized protein LOC111134855 isoform X3 [Crassostrea virginica]	NA		XP_022340026
MSTRG.27334.5	-23.084	5.49e-08	uncharacterized protein LOC111101621 [Crassostrea virginica]	NA		XP_022289888
rna31002	21.4708	4.31e-07	unconventional myosin-XVIIIa-like isoform X4 [Crassostrea virginica]	GO:0016459,GO:0005524,GO:0003774	K10362	XP_022342428
MSTRG.9661.10	20.1178	2.19e-06	uncharacterized protein LOC111122905 [Crassostrea virginica]	GO:0006915,GO:0005622		XP_022320648
rna29204	-27.4131	1.09e-10	helicase domino-like isoform X6 [Crassostrea virginica]	GO:0003677,GO:0005524,GO:0004386	K11320	XP_022342501
MSTRG.4154.1	5.30987	6.63e-06	uncharacterized protein LOC111114580 [Crassostrea virginica]	GO:0016021		XP_022308654
rna19661	12.6056	3.82e-05	rab GTPase-activating protein 1-like isoform X3 [Crassostrea virginica]	GO:0065007,GO:0044464	K20284	XP_022320161
MSTRG.4826.3	9.88455	0.000817102	neurocalcin homolog [Crassostrea virginica]	GO:0005509,GO:0016174,GO:0055114		XP_022315883
MSTRG.2264.3	-9.50482	0.000849251	kynureninase-like isoform X2 [Crassostrea virginica]	GO:0006725,GO:0030170,GO:0016021,GO:0072525,GO:0006520,GO:0044711,GO:0016831	K01634	XP_022322926
rna62929	7.89474	0.000194454	calcitonin gene-related peptide type 1 receptor-like [Crassostrea virginica]	GO:0046872,GO:0005509,GO:0016020,GO:0016021		XP_022309486
MSTRG.32893.4	-25.4526	1.76e-10	LOW QUALITY PROTEIN: WASH complex subunit 4-like [Crassostrea virginica]	GO:0044444	K18465	XP_022301526
MSTRG.3115.18	15.3127	2.84e-05	poly(rC)-binding protein 3-like isoform X4 [Crassostrea virginica]	GO:0003723	K21444	XP_022288027
MSTRG.810.2	7.13648	0.00100748	LOW QUALITY PROTEIN: potassium voltage-gated channel subfamily A member 1-like [Crassostrea virginica]	GO:0005249,GO:0071805,GO:0008076,GO:0034765,GO:0051260	K04874	XP_022331277
MSTRG.39954.4	6.97338	0.00122685	Tripartite motif-containing protein 2 [Crassostrea gigas]	GO:0008270,GO:0005622		EKC38453
rna2666	23.2893	4.17e-08	rho GTPase-activating protein 5-like isoform X7 [Crassostrea virginica]	GO:0005525,GO:0007264,GO:0005622	K13709	XP_022293241
rna5125	22.6491	9.69e-08	diacylglycerol kinase theta-like isoform X3 [Crassostrea virginica]	GO:0005524,GO:0046872,GO:0004143,GO:0016310,GO:0007205,GO:0005622,GO:0035556	K00901	XP_022333680
rna8257	20.4293	1.52e-06	calcium-dependent protein kinase C-like isoform X3 [Crassostrea virginica]	GO:0032095,GO:0060384,GO:0046777,GO:0042752,GO:0007635,GO:0007611,GO:0043524,GO:0048265,GO:0030425,GO:0005524,GO:0004712,GO:0005829,GO:0031397,GO:0032425,GO:0030168,GO:0035556,GO:0008270,GO:0007268,GO:0097060,GO:0043278,GO:1901799,GO:0004698,GO:0005634,GO:0005911,GO:0048471,GO:0048511,GO:0018105,GO:0050764	K02677	XP_022317285
rna8255	19.9713	1.23e-09	NA	NA	NA	NA
rna8254	23.5759	4.35e-11	calcium-dependent protein kinase C-like isoform X3 [Crassostrea virginica]	GO:0032095,GO:0060384,GO:0046777,GO:0042752,GO:0007635,GO:0007611,GO:0043524,GO:0048265,GO:0030425,GO:0005524,GO:0004712,GO:0005829,GO:0031397,GO:0032425,GO:0030168,GO:0035556,GO:0008270,GO:0007268,GO:0097060,GO:0043278,GO:1901799,GO:0004698,GO:0005634,GO:0005911,GO:0048471,GO:0048511,GO:0018105,GO:0050764	K02677	XP_022317285
rna17780	10.2033	9.47e-06	protocadherin gamma-B4-like [Crassostrea virginica]	GO:0005509,GO:0016021,GO:0007156,GO:0005886	K16498	XP_022324893
MSTRG.26691.5	20.4045	1.7e-07	uncharacterized protein LOC111100513 isoform X2 [Crassostrea virginica]	NA		XP_022288176
MSTRG.9296.8	21.5545	3.89e-07	uncharacterized protein LOC111124529 isoform X4 [Crassostrea virginica]	NA		XP_022323172
MSTRG.15049.5	-25.3283	2.47e-09	PR domain zinc finger protein 5-like [Crassostrea virginica]	NA		XP_022334534
MSTRG.23643.7	25.5187	1.87e-09	cysteine and histidine-rich protein 1-like [Crassostrea virginica]	GO:0000166,GO:0004842,GO:0008270,GO:0016567		XP_022340793
MSTRG.19225.6	-24.9643	7.28e-11	asparagine-rich protein-like [Crassostrea virginica]	NA		XP_022342418
MSTRG.19225.5	24.2068	1.2e-08	asparagine-rich protein-like [Crassostrea virginica]	NA		XP_022342418
rna29624	-22.3252	2.43e-08	protein IMPACT-like isoform X2 [Crassostrea virginica]	GO:0007186,GO:0045666,GO:0060548,GO:0042149,GO:0060733,GO:1990253,GO:0005844,GO:0004930,GO:0071494,GO:0097201,GO:0003779,GO:0005737,GO:1990138,GO:0043022,GO:0071264,GO:0016021,GO:0071468,GO:0031333,GO:0072755,GO:0070301,GO:0031953		XP_022345695
MSTRG.4108.5	2.70759	0.000654408	hypothetical protein CGI_10027938 [Crassostrea gigas]	GO:0005581,GO:0042302		EKC39528
gene24830	3.3435	3.89e-06	Eukaryotic peptide chain release factor subunit 1 [Crassostrea gigas]	GO:0006415,GO:0005737,GO:0016149	K03265	EKC33093
rna32060	21.0298	7.4e-07	endothelin-converting enzyme homolog isoform X2 [Crassostrea virginica]	GO:0006508,GO:0016021,GO:0004222	K01415	XP_022340096
MSTRG.6246.24	19.4532	4.71e-06	Sorbin and SH3 domain-containing protein 1 [Crassostrea gigas]	GO:0007015,GO:0007155,GO:0016477	K06086	EKC30775
rna32855	-10.9702	6.13e-05	myotubularin-related protein 3-like isoform X2 [Crassostrea virginica]	GO:0004725,GO:0046872,GO:0035335	K18082	XP_022340651
rna32853	24.4379	8.72e-09	myotubularin-related protein 3-like isoform X2 [Crassostrea virginica]	GO:0004725,GO:0046872,GO:0035335	K18082	XP_022340651
MSTRG.10193.3	-7.99126	5.34e-05		NA
rna21759	5.10396	0.000276023	PREDICTED: drebrin-like protein [Crassostrea gigas]	GO:0003779,GO:0005622		XP_011433759
MSTRG.42229.34	21.0153	2.1e-10	EF-hand domain-containing protein D1 [Crassostrea gigas]	GO:0005509,GO:0016021		EKC33724
rna27973	22.3625	1.4e-07	RNA-directed DNA polymerase from transposon BS [Mizuhopecten yessoensis]	GO:0003964,GO:0006278		OWF47171
MSTRG.23321.12	-23.1279	1.39e-11	segment polarity protein dishevelled homolog DVL-3-like isoform X7 [Crassostrea virginica]	GO:0016055,GO:0005622,GO:0035556	K02353	XP_022338005
rna19387	-11.0037	0.000945411	TBC1 domain family member 1-like isoform X4 [Crassostrea virginica]	GO:0006508,GO:0008237	K17902	XP_022328359
MSTRG.6392.24	-22.6786	7.87e-13	calcium-activated potassium channel slowpoke-like isoform X13 [Crassostrea virginica]	GO:0015269,GO:0005249,GO:0071805,GO:0008076	K04936	XP_022313799
MSTRG.35771.1	4.50684	0.000841475	PREDICTED: plasma membrane calcium-transporting ATPase 2 [Crassostrea gigas]	GO:0005524,GO:0046872,GO:0016021,GO:0070588,GO:0005388	K05850	XP_019926614
MSTRG.3565.2	19.4149	4.91e-06	RCC1-like G exchanging factor-like protein [Crassostrea virginica]	NA		XP_022314490
MSTRG.6681.1	-28.5833	1.7e-11	high affinity cAMP-specific 3'5'-cyclic phosphodiesterase 7A-like [Crassostrea virginica]	GO:0046872,GO:0007165,GO:0004114	K18436	XP_022316663
MSTRG.3794.9	7.37754	0.000100704	hypothetical protein CGI_10020949 [Crassostrea gigas]	NA		EKC25035
rna23425	21.1638	6.29e-07	ribosome biogenesis protein NOP53-like isoform X1 [Crassostrea virginica]	NA	K14840	XP_022332114
MSTRG.29379.1	20.2139	1.96e-06	uncharacterized protein LOC111103675 [Crassostrea virginica]	NA		XP_022292805
MSTRG.28159.9	11.0416	0.000197029	hexokinase-2-like isoform X2 [Crassostrea virginica]	GO:0005536,GO:0005623,GO:0005524,GO:0055085,GO:0001678,GO:0016020,GO:0006096,GO:0004396,GO:0046835,GO:0005215	K00844	XP_022288108
MSTRG.28159.6	-28.2064	3.11e-11	hexokinase-2-like isoform X2 [Crassostrea virginica]	GO:0005536,GO:0005623,GO:0005524,GO:0055085,GO:0001678,GO:0016020,GO:0006096,GO:0004396,GO:0046835,GO:0005215	K00844	XP_022288108
MSTRG.23111.17	-20.4576	1.52e-06	muscle M-line assembly protein unc-89-like isoform X5 [Crassostrea virginica]	NA		XP_022336572
MSTRG.35864.9	-24.6049	6.92e-09	protein FAM107B-like isoform X3 [Crassostrea virginica]	NA		XP_022298820
rna53676	-23.5611	2.91e-08		NA
rna43679	22.8369	7.58e-08	transmembrane protein 164-like [Crassostrea virginica]	GO:0046872,GO:0016021,GO:0071557,GO:0008168,GO:0071558,GO:0032259		XP_022287885
MSTRG.30437.4	18.5264	1.32e-05	uncharacterized protein LOC111123436 [Crassostrea virginica]	NA		XP_022321460
rna32761	21.0995	6.8e-07	loricrin-like isoform X1 [Crassostrea virginica]	NA		XP_022339865
MSTRG.31122.11	-22.3425	1.45e-07		NA
MSTRG.13348.6	-25.5959	1.24e-09	Collagen alpha-4(VI) chain [Crassostrea gigas]	GO:0008061,GO:0005581,GO:0006030,GO:0005576	K06238	EKC27492
rna49153	-22.3389	1.47e-07	armadillo repeat-containing protein 2-like isoform X1 [Crassostrea virginica]	GO:0016614,GO:0055114		XP_022293425
MSTRG.15755.2	-5.29769	0.00111031	leucine-rich repeat-containing protein 9-like isoform X2 [Crassostrea virginica]	GO:0003779		XP_022332450
MSTRG.38273.10	20.8553	9.15e-07	Retrovirus-related Pol polyprotein from transposon 17.6 [Exaiptasia pallida]	NA		KXJ06669
rna17874	-20.6584	1.19e-06	PREDICTED: 5-hydroxyisourate hydrolase-like isoform X2 [Crassostrea gigas]	NA	K07127	XP_019927176
rna17875	-11.8083	0.0012255	PREDICTED: 5-hydroxyisourate hydrolase-like isoform X2 [Crassostrea gigas]	NA	K07127	XP_019927176
rna15651	24.6733	1.57e-18	LOW QUALITY PROTEIN: NEDD8-conjugating enzyme UBE2F-like [Crassostrea virginica]	GO:0005524	K10687	XP_022320016
MSTRG.11656.12	10.3274	0.000665717	PREDICTED: high affinity cGMP-specific 3',5'-cyclic phosphodiesterase 9A-like, partial [Biomphalaria glabrata]	GO:0008081	K13761	XP_013092249
MSTRG.11656.18	-24.5454	7.52e-09	PREDICTED: high affinity cGMP-specific 3',5'-cyclic phosphodiesterase 9A-like, partial [Biomphalaria glabrata]	GO:0008081	K13761	XP_013092249
MSTRG.14710.2	23.2483	9.3e-11	LOW QUALITY PROTEIN: protein AF-9-like [Crassostrea virginica]	GO:0006355	K15187	XP_022333430
rna6228	-25.1018	1.81e-09	hepatic leukemia factor-like isoform X2 [Crassostrea virginica]	GO:0003700,GO:0006355,GO:0043565		XP_022291214
MSTRG.19951.3	14.1239	0.00118402	ileal sodium/bile acid cotransporter-like [Crassostrea virginica]	GO:0016021	K14343	XP_022345199
rna1148	25.4537	2.06e-09	tetratricopeptide repeat protein 21B-like isoform X2 [Crassostrea virginica]	GO:0060271,GO:0005929,GO:0030991,GO:0061512,GO:0005622,GO:0035721,GO:0007369	K19673	XP_022305940
MSTRG.23733.1	4.89824	0.000571408	heterogeneous nuclear ribonucleoprotein C-like 3 isoform X2 [Crassostrea virginica]	GO:0000166,GO:0003676,GO:0005634,GO:0046872		XP_022343570
rna32840	3.13455	0.00065462	unc-93-like protein A [Crassostrea gigas]	GO:0055085,GO:0016020,GO:0016021		EKC42148
MSTRG.15535.4	-23.5035	2.55e-08	probable diaminopimelate decarboxylase, chloroplastic isoform X1 [Crassostrea virginica]	GO:0008836,GO:0009089	K01586	XP_022332500
rna37443	22.9394	3.75e-08	phosphatidylinositol 3,4,5-trisphosphate 5-phosphatase 2A-like isoform X4 [Crassostrea virginica]	GO:0016787,GO:0046856	K15909	XP_022335407
rna55136	6.56385	5.42e-07	fucolectin-like [Crassostrea virginica]	GO:0007160,GO:0003676,GO:0005509		XP_022301000
MSTRG.3592.3	8.06456	0.000251492	LOW QUALITY PROTEIN: nucleobindin-2-like [Crassostrea virginica]	GO:0005509	K20371	XP_022328977
rna42498	23.4663	3.84e-14	protein FAM53A-like [Crassostrea virginica]	NA		XP_022288671
rna43545	-23.8344	2.01e-08	transcription factor AP-2-epsilon-like isoform X3 [Crassostrea virginica]	GO:0005634,GO:0003700,GO:0006355	K09176	XP_022318182
rna27295	-27.0078	2.03e-10	LOW QUALITY PROTEIN: signal recognition particle 54 kDa protein-like [Crassostrea virginica]	GO:0008144,GO:0016607,GO:0008312,GO:0005730,GO:0005786,GO:0005525,GO:0030942,GO:0006616,GO:0005515,GO:0003924,GO:0006617,GO:0042493,GO:0043021,GO:0019003,GO:0005829	K03106	XP_022334495
MSTRG.10156.62	-24.7717	5.47e-09	LOW QUALITY PROTEIN: transforming growth factor-beta-induced protein ig-h3-like [Crassostrea virginica]	NA		XP_022323596
MSTRG.8808.10	-22.9084	1.62e-08	bifunctional 3'-phosphoadenosine 5'-phosphosulfate synthase-like isoform X3 [Mizuhopecten yessoensis]	GO:0005524,GO:0004020,GO:0004781,GO:0016310,GO:0000103	K13811	XP_021378447
rna13850	20.676	1.13e-06	probable serine/threonine-protein kinase nek3 isoform X3 [Crassostrea virginica]	GO:0008270,GO:0097159,GO:1901363		XP_022323052
MSTRG.8923.4	-3.59984	0.000228968	ankyrin repeat and SOCS box protein 13-like isoform X1 [Crassostrea virginica]	GO:0005622,GO:0035556	K10335	XP_022316000
rna37761	23.7201	4.7e-12	transmembrane protein 127-like [Crassostrea virginica]	GO:0008285,GO:0016021,GO:0032007		XP_022343747
rna6601	9.86174	1.4e-05	unconventional myosin-Ia-like isoform X1 [Crassostrea virginica]	GO:0097159,GO:1901363	K10356	XP_022330538
MSTRG.4789.14	-23.9474	1.72e-08	PREDICTED: ELAV-like protein 1 isoform X3 [Crassostrea gigas]	GO:0000166,GO:0003723	K13208	XP_011437138
MSTRG.10156.6	-29.2344	8.23e-14	LOW QUALITY PROTEIN: transforming growth factor-beta-induced protein ig-h3-like [Crassostrea virginica]	NA		XP_022323594
rna39607	-6.05728	0.000173762	tripartite motif-containing protein 3-like [Crassostrea virginica]	NA		XP_022338724
rna50250	-12.0519	0.00119714	protein lifeguard 4-like [Crassostrea virginica]	GO:0016021	K06890	XP_022302833
rna24546	21.3324	5.12e-07	serine/threonine-protein kinase MRCK alpha-like isoform X2 [Crassostrea virginica]	GO:0005524,GO:0046872,GO:0004674,GO:0006468,GO:0005622,GO:0031532,GO:0035556	K16307	XP_022329208
MSTRG.22139.48	22.5346	5.66e-08	protein piccolo-like isoform X19 [Crassostrea virginica]	NA		XP_022342836
MSTRG.40320.1	5.73194	0.000355809	uncharacterized protein LOC111135122 [Crassostrea virginica]	NA		XP_022340582
MSTRG.9814.32	-7.19172	6.69e-05	LOW QUALITY PROTEIN: low-density lipoprotein receptor-related protein 2-like [Crassostrea virginica]	GO:0016021,GO:0030246		XP_022325431
MSTRG.31121.7	6.15824	0.000210303	zinc finger C3H1 domain-containing protein-like isoform X2 [Crassostrea virginica]	GO:0008150,GO:0004867,GO:0005615,GO:0010951,GO:0006396,GO:0003723		XP_022294473
MSTRG.6795.5	-3.30052	1.4e-06	26S proteasome non-ATPase regulatory subunit 10 [Crassostrea gigas]	GO:0007165,GO:0000502		EKC18406
rna34287	21.9662	1.72e-07	PH domain leucine-rich repeat-containing protein phosphatase 2-like isoform X2 [Crassostrea virginica]	GO:0003824	K16340	XP_022340038
rna34281	5.92497	6.15e-08	uncharacterized protein LOC111134230 isoform X2 [Crassostrea virginica]	GO:0016020,GO:0005622,GO:0035556	K02184	XP_022338802
rna37471	-10.2711	0.00026954	peroxisomal N(1)-acetyl-spermine/spermidine oxidase-like [Crassostrea virginica]	GO:0016491	K12259	XP_022339765
rna11284	-10.1479	3.59e-05	PREDICTED: extracellular signal-regulated kinase 2-like isoform X1 [Ciona intestinalis]	GO:0005524,GO:0000165,GO:0004707,GO:0005622		XP_009859050
rna20870	24.0907	1.41e-08	kinesin-like protein KIF9 isoform X1 [Crassostrea virginica]	GO:0000166,GO:0005524,GO:0003777,GO:0007018,GO:0008017,GO:0005874	K10397	XP_022320461
MSTRG.23892.2	-23.9538	1.71e-08	predicted protein [Nematostella vectensis]	NA	K02320	XP_001623038
rna9356	20.3943	1.59e-06	contactin-associated protein-like 5 isoform X5 [Crassostrea virginica]	GO:0016021		XP_022313524
rna20932	6.1671	0.000299641	zinc finger protein 366-like isoform X1 [Crassostrea virginica]	GO:0003676,GO:0005509	K09228	XP_022321846
MSTRG.25011.20	23.6256	8.81e-09	uncharacterized protein LOC111100741 [Crassostrea virginica]	GO:0005488		XP_022288541
MSTRG.25011.21	6.70585	0.000498486	uncharacterized protein LOC111100741 [Crassostrea virginica]	GO:0005488		XP_022288541
rna34981	22.1187	1.91e-07	PREDICTED: acidic leucine-rich nuclear phosphoprotein 32 family member E-like isoform X1 [Strongylocentrotus purpuratus]	GO:0004190,GO:0006508		XP_003727780
MSTRG.17744.31	21.3066	1.12e-09	PREDICTED: stress protein DDR48-like [Salmo salar]	GO:0004725,GO:0016791,GO:0016311,GO:0035335,GO:0016787		XP_014065180
MSTRG.15284.24	11.9969	1.26e-05	PREDICTED: kinesin light chain isoform X10 [Crassostrea gigas]	GO:0003777,GO:0005871	K10407	XP_019927914
MSTRG.1426.2	18.6889	1.11e-05	armadillo repeat-containing protein 6-like [Crassostrea virginica]	NA		XP_022290579
MSTRG.18875.7	19.7715	3.28e-06	acetylcholine receptor subunit beta-type acr-3-like isoform X6 [Crassostrea virginica]	GO:0045211,GO:0098655,GO:0016021,GO:0030054,GO:0005230	K05312	XP_022332771
rna38136	6.17109	1.96e-06	protein wech-like [Crassostrea virginica]	GO:0008270,GO:0005622	K12035	XP_022304456
rna55421	-8.20328	0.000554922	SLIT-ROBO Rho GTPase-activating protein 1-like isoform X7 [Crassostrea virginica]	NA	K07526	XP_022302131
MSTRG.21974.3	-24.2253	1.17e-08	CDP-diacylglycerol--inositol 3-phosphatidyltransferase-like [Crassostrea virginica]	GO:0016021,GO:0005794,GO:0006661,GO:0003881	K00999	XP_022345875
rna28398	21.0821	3.41e-07	28S ribosomal protein S30, mitochondrial-like [Crassostrea virginica]	GO:0003735,GO:0005739,GO:0005840,GO:0006412	K17409	XP_022333394
MSTRG.28475.1	-25.3111	2.53e-09	hypothetical protein CGI_10003570 [Crassostrea gigas]	NA		EKC24850
MSTRG.30823.2	-6.06909	0.000917543	uncharacterized protein LOC111104331 [Crassostrea virginica]	NA		XP_022293931
MSTRG.1.53	-14.9478	1.73e-09	NA	NA	NA	NA
MSTRG.28685.2	-23.6013	2.76e-08	neuropeptide Y receptor type 2-like [Crassostrea virginica]	GO:0005887,GO:0007218,GO:0007166,GO:0004983	K04209	XP_022289565
MSTRG.21281.15	-13.0022	9.67e-08	neurofilament heavy polypeptide-like [Crassostrea virginica]	NA		XP_022338748
rna2618	22.877	1.95e-13	nuclear receptor coactivator 2-like isoform X2 [Crassostrea virginica]	GO:0005634,GO:0006351,GO:0006355,GO:0046983	K11255	XP_022340412
rna61791	-23.3183	4.04e-08	rac GTPase-activating protein 1-like isoform X3 [Crassostrea virginica]	GO:0046872,GO:0005622,GO:0035556	K16733	XP_022305794
MSTRG.28186.10	-23.8486	1.97e-08	alpha-adducin-like isoform X12 [Crassostrea virginica]	NA	K18622	XP_022288996
MSTRG.24301.10	-28.6222	1.59e-11	uncharacterized protein LOC111134516 [Crassostrea virginica]	NA		XP_022339327
MSTRG.19354.5	22.6019	1.03e-07	LOW QUALITY PROTEIN: ATP-dependent RNA helicase DDX19A-like [Crassostrea virginica]	GO:0005635,GO:0003676,GO:0005524,GO:0005634,GO:0070062,GO:0005737,GO:0016020,GO:0004386,GO:0016787	K18655	XP_022345987
MSTRG.19354.1	-10.4457	0.000179686	LOW QUALITY PROTEIN: ATP-dependent RNA helicase DDX19A-like [Crassostrea virginica]	GO:0003676,GO:0006406,GO:0005524,GO:0003700,GO:0010501,GO:0006355,GO:0005622,GO:0004004	K18655	XP_022345987
rna17169	20.875	8.93e-07	titin homolog isoform X9 [Crassostrea virginica]	NA	K22237	XP_022322548
MSTRG.42740.1	21.7884	2.91e-07	uncharacterized protein LOC111117735 isoform X2 [Crassostrea virginica]	NA		XP_022312626
rna23975	21.1692	6.24e-07	melatonin receptor type 1C-like [Crassostrea virginica]	GO:0004930,GO:0007186,GO:0016021		XP_022333978
rna34587	19.5896	4.03e-06	PREDICTED: catenin alpha-like [Crassostrea gigas]	GO:0051015,GO:0005737,GO:0045296,GO:0016020,GO:0007155,GO:0007349		XP_011437808
MSTRG.26027.18	-21.4772	4.36e-07	uncharacterized protein LOC111135837 [Crassostrea virginica]	NA		XP_022341939
MSTRG.10326.1	10.0333	0.000243313	mitochondrial import receptor subunit TOM70-like [Crassostrea virginica]	GO:0016021	K17768	XP_022327815
MSTRG.42886.7	20.911	8.56e-07	E3 ubiquitin-protein ligase Midline-1-like isoform X1 [Crassostrea virginica]	NA	K11997	XP_022312097
MSTRG.13436.1	6.16832	0.000123158	uncharacterized protein LOC111124993 [Crassostrea virginica]	GO:0016021		XP_022324078
rna2940	-11.7695	0.000995443	transcription factor Sox-5-like isoform X3 [Crassostrea virginica]	GO:0008483,GO:0008152	K09269	XP_022302944
MSTRG.41817.1	-22.8473	2.94e-08	uncharacterized protein LOC111111245 isoform X2 [Crassostrea virginica]	GO:0016021		XP_022303812
MSTRG.7023.4	22.6145	1.01e-07	ras-related protein Rap-1b-like [Crassostrea virginica]	GO:0005525,GO:0007264,GO:0016020,GO:0005622		XP_022319908
MSTRG.2818.20	22.1659	1.8e-07	zinc finger CCCH domain-containing protein 11A-like isoform X8 [Crassostrea virginica]	GO:0004842,GO:0016567		XP_022311146
rna15895	-8.47167	0.00059263	sperm-specific antigen 2-like [Crassostrea virginica]	NA		XP_022322701
MSTRG.9695.3	19.7148	2.2e-07	transient receptor potential cation channel subfamily V member 5-like [Crassostrea virginica]	NA		XP_022326338
MSTRG.7678.2	-23.5141	3.1e-08	PREDICTED: filaggrin-like [Aplysia californica]	NA	K10314	XP_005111999
MSTRG.15218.3	-7.21229	8.71e-05	aldose 1-epimerase-like [Crassostrea virginica]	GO:0003824		XP_022329309
MSTRG.30929.1	21.9803	2.28e-07	LOW QUALITY PROTEIN: splicing factor 3A subunit 3-like [Crassostrea virginica]	GO:0008270,GO:0003723,GO:0005681,GO:0000398	K12827	XP_022293244
rna10419	11.6689	3.64e-05	hypothetical protein CGI_10026724 [Crassostrea gigas]	GO:0008080,GO:0003950		EKC38957
MSTRG.17172.58	-27.6646	7.33e-11	A-kinase anchor protein 13-like isoform X33 [Crassostrea virginica]	NA	K21066	XP_022332895
rna27149	26.6751	4e-16	steroid hormone receptor ERR2-like isoform X2 [Crassostrea virginica]	GO:0005634,GO:0003700,GO:0008270,GO:0006351,GO:0003707,GO:0006355,GO:0043565,GO:0005496,GO:0043401	K08554	XP_022328839
rna59681	3.84309	0.00114437		NA
MSTRG.14775.13	-25.4651	1.05e-15	centrosomal protein of 170 kDa-like isoform X8 [Crassostrea virginica]	NA	K16463	XP_022328882
MSTRG.17086.3	-24.8013	5.24e-09	uncharacterized protein LOC111130304 isoform X1 [Crassostrea virginica]	NA		XP_022332904
MSTRG.31023.18	18.668	1.57e-07	piggyBac transposable element-derived protein 4-like [Crassostrea virginica]	NA		XP_022288058
rna9106	-21.8671	9.05e-08	predicted protein [Nematostella vectensis]	NA		XP_001627528
rna10047	-7.06594	0.000139305	alpha-N-acetylglucosaminidase-like isoform X1 [Crassostrea virginica]	NA	K01205	XP_022315001
MSTRG.36399.3	9.20418	0.00027817	hypothetical protein BRAFLDRAFT_84636 [Branchiostoma floridae]	GO:0003676		XP_002592208
MSTRG.8882.2	21.9946	5.71e-08	transcription elongation factor 1 homolog [Crassostrea virginica]	GO:0003676,GO:0003746,GO:0046872,GO:0006414		XP_022313847
MSTRG.3846.5	-26.1368	7.56e-10	caldesmon-like isoform X2 [Crassostrea virginica]	GO:0000166,GO:0004672,GO:0016310	K08823	XP_022287339
rna34291	21.4346	4.51e-07	PH domain leucine-rich repeat-containing protein phosphatase 2-like isoform X2 [Crassostrea virginica]	GO:0003824	K16340	XP_022340038
rna34296	6.44928	0.000331681	PH domain leucine-rich repeat-containing protein phosphatase 2-like isoform X2 [Crassostrea virginica]	GO:0003824	K16340	XP_022340038
rna20909	-23.8181	2.06e-08	voltage-dependent L-type calcium channel subunit beta-1-like isoform X6 [Crassostrea virginica]	GO:0005891,GO:0070588,GO:0005245	K04863	XP_022320471
rna36100	20.9306	8.35e-07	piggyBac transposable element-derived protein 4-like [Crassostrea virginica]	NA		XP_022290940
rna6934	7.49579	1.01e-06	J domain-containing protein-like [Crassostrea virginica]	NA	K09532	XP_022316215
MSTRG.38726.2	19.5267	4.34e-06		NA
rna28129	24.3411	9.97e-09	calpain-B-like isoform X22 [Crassostrea virginica]	NA	K08585	XP_022332390
MSTRG.23227.1	20.7944	4.26e-18		NA
rna53169	22.2821	1.55e-07	sex peptide receptor-like [Crassostrea virginica]	GO:0008528,GO:0007186,GO:0016021		XP_022302202
MSTRG.25669.17	-25.6853	1.47e-09	pyrin-like [Crassostrea virginica]	NA	K12035	XP_022342719
MSTRG.19108.26	22.6446	9.74e-08	myosin-10-like isoform X13 [Crassostrea virginica]	NA		XP_022337063
rna7796	2.17477	2.83e-06	PREDICTED: ras-GEF domain-containing family member 1B isoform X3 [Crassostrea gigas]	GO:0007264,GO:0005085,GO:0005622,GO:0043547		XP_011412290
MSTRG.25052.12	8.52431	0.000349804	uncharacterized protein LOC111132962 isoform X1 [Crassostrea virginica]	NA		XP_022336634
MSTRG.7578.8	21.2183	1.76e-09	myelin transcription factor 1-like isoform X5 [Crassostrea virginica]	GO:0005634,GO:0003700,GO:0008270,GO:0006355		XP_022315597
MSTRG.32715.1	2.37167	0.000888789	PREDICTED: uncharacterized protein LOC105344672 [Crassostrea gigas]	NA		XP_019929360
MSTRG.28726.7	-21.8295	2.8e-07	PREDICTED: THAP domain-containing protein 5-like [Crassostrea gigas]	GO:0004931,GO:0005887,GO:0035590,GO:0033198,GO:0001614,GO:0098655		XP_019930631
rna24709	-24.9523	4.23e-09	nesprin-1-like isoform X7 [Crassostrea virginica]	GO:0003676,GO:0003964,GO:0006278		XP_022330685
MSTRG.27568.2	2.51877	0.00071328	charged multivesicular body protein 2b-like [Crassostrea virginica]	GO:0000815,GO:0016197,GO:0007034		XP_022286687
rna30130	17.3816	4.48e-05	uncharacterized protein LOC111135488 isoform X1 [Crassostrea virginica]	NA		XP_022341311
MSTRG.11749.2	20.3407	4.61e-08	uncharacterized protein LOC111126504 [Crassostrea virginica]	GO:0005509		XP_022326901
rna3802	-6.94084	0.000729164	UDP-N-acetylhexosamine pyrophosphorylase-like isoform X4 [Crassostrea virginica]	GO:0008152,GO:0070569	K00972	XP_022331023
rna28594	11.5412	2.37e-05	GRAM domain-containing protein 2B-like [Crassostrea virginica]	NA		XP_022332479
rna19601	21.9481	2.37e-07	calponin homology domain-containing protein DDB_G0272472-like isoform X29 [Crassostrea virginica]	NA		XP_022320406
rna41683	-24.678	6.24e-09	NA	NA	NA	NA
MSTRG.21856.4	-24.5144	3.57e-09	Signaling mucin HKR1 [Mizuhopecten yessoensis]	GO:0003677,GO:0003723,GO:0071013,GO:0016607,GO:0000390,GO:0006355,GO:0070993,GO:0006413,GO:0005578,GO:0071008	K13103	OWF44673
MSTRG.19942.1	-23.5938	2.79e-08		NA
MSTRG.5755.24	-19.5847	6.62e-07	polypyrimidine tract-binding protein 1-like isoform X6 [Crassostrea virginica]	NA	K13218	XP_022313486
rna45540	8.45189	0.000117599	E3 ubiquitin-protein ligase XIAP-like [Crassostrea virginica]	GO:0008270,GO:0046872		XP_022291030
rna37582	18.8064	9.71e-06	C-C chemokine receptor type 7-like [Crassostrea virginica]	GO:0004930,GO:0007186,GO:0016020,GO:0016021		XP_022338827
rna27774	-23.7727	2.19e-08	NA	NA	NA	NA
rna27775	-25.3598	1.07e-11	PREDICTED: LOW QUALITY PROTEIN: secretory carrier-associated membrane protein 3 [Nanorana parkeri]	GO:0016020,GO:0015031,GO:0016021,GO:0003674		XP_018420752
MSTRG.25871.1	10.0286	8.23e-09	kyphoscoliosis peptidase-like [Crassostrea virginica]	NA		XP_022335637
MSTRG.40845.73	21.9696	2.31e-07	Tripartite motif-containing protein 2 [Crassostrea gigas]	GO:0008233		EKC25927
rna40459	-7.86624	0.000993378	uncharacterized protein LOC111101067 [Crassostrea virginica]	NA		XP_022289051
rna11390	21.2335	5.78e-07	Coiled-coil domain-containing protein 17 [Crassostrea gigas]	NA		EKC31206
MSTRG.21383.9	6.27086	0.00116062	TPA_inf: DeltaNp63gamma [Crassostrea gigas]	GO:0003677,GO:0009987	K10149	DAA64754
MSTRG.23469.1	18.556	3.03e-06	proprotein convertase subtilisin/kexin type 4-like [Stylophora pistillata]	GO:0016020,GO:0005044,GO:0006898		XP_022786290
MSTRG.1997.2	18.1196	2.05e-05	inactive phospholipase C-like protein 2 [Crassostrea virginica]	GO:0004435,GO:0005509,GO:0016042,GO:0004871,GO:0005622,GO:0035556	K15370	XP_022329093
MSTRG.23961.4	20.7335	9.43e-09	arylacetamide deacetylase-like isoform X2 [Crassostrea virginica]	GO:0008152,GO:0016021,GO:0016787	K13616	XP_022339717
MSTRG.36008.6	22.9776	6.31e-08	uncharacterized protein LOC111109675 isoform X2 [Crassostrea virginica]	GO:0016021		XP_022301600
rna26301	19.9522	2.66e-06	UPF0046 protein C25E10.12-like [Crassostrea virginica]	GO:0016787		XP_022333605
MSTRG.21851.1	20.6453	1.17e-06	Dynein heavy chain [Mizuhopecten yessoensis]	GO:0003677,GO:0003723,GO:0071013,GO:0016607,GO:0000390,GO:0006355,GO:0070993,GO:0006413,GO:0005578,GO:0071008	K13103	OWF49421
MSTRG.41638.2	20.6179	1.13e-08	uncharacterized protein LOC111112012 [Crassostrea virginica]	NA		XP_022304995
MSTRG.40712.210	-22.0725	2.06e-07	NA	NA		NA
MSTRG.19786.6	12.2044	1.97e-06	14-3-3 protein epsilon-like [Crassostrea virginica]	GO:0007095,GO:0045927,GO:0019904,GO:0007280,GO:0007088,GO:0007294,GO:0008340,GO:0007411,GO:0008103,GO:0046579,GO:0009411,GO:0005694,GO:0005875,GO:0005886,GO:0005654,GO:0005813,GO:0045172,GO:0005737,GO:0046982,GO:0070374,GO:0050815,GO:0048190	K06630	XP_022341288
MSTRG.19786.1	-6.03832	0.000213881	14-3-3 protein epsilon-like [Crassostrea virginica]	GO:0007095,GO:0045927,GO:0019904,GO:0007280,GO:0007088,GO:0007294,GO:0008340,GO:0007411,GO:0008103,GO:0046579,GO:0009411,GO:0005694,GO:0005875,GO:0005886,GO:0005654,GO:0005813,GO:0045172,GO:0005737,GO:0046982,GO:0070374,GO:0050815,GO:0048190	K06630	XP_022341288
rna48496	-23.227	4.56e-08	beta-parvin-like isoform X2 [Crassostrea virginica]	GO:0003779,GO:0007155,GO:0031532	K06275	XP_022294624
MSTRG.31332.1	20.3552	1.78e-07	putative ferric-chelate reductase 1 [Crassostrea virginica]	GO:0016021,GO:0055114		XP_022294293
MSTRG.31238.3	-21.8662	2.68e-07	LOW QUALITY PROTEIN: cGMP-inhibited 3',5'-cyclic phosphodiesterase A-like [Crassostrea virginica]	GO:0016021	K19021	XP_022292193
rna36852	19.6674	7.11e-07	trans-1,2-dihydrobenzene-1,2-diol dehydrogenase-like [Crassostrea virginica]	GO:0016491,GO:0055114	K00078	XP_022340348
MSTRG.10949.5	-8.13395	0.00075187	arrestin domain-containing protein 4-like [Crassostrea virginica]	NA		XP_022322528
MSTRG.10949.6	22.388	4.17e-09	arrestin domain-containing protein 4-like [Crassostrea virginica]	NA		XP_022322528
rna18039	24.0443	1.5e-08	uncharacterized protein LOC111122601 [Crassostrea virginica]	NA		XP_022320112
rna32836	21.5662	3.83e-07	UPF0598 protein CG30010-like [Crassostrea virginica]	NA		XP_022344819
rna16644	7.69511	0.000726994	Regulator of G-protein signaling 3 [Crassostrea gigas]	NA	K07524	EKC24564
MSTRG.42552.18	-6.84412	0.00120272	receptor-type tyrosine-protein phosphatase epsilon-like isoform X3 [Crassostrea virginica]	NA	K06776	XP_022307424
MSTRG.4043.14	-21.8853	2.61e-07	arf-GAP with SH3 domain, ANK repeat and PH domain-containing protein 2-like isoform X10 [Crassostrea virginica]	GO:0005096,GO:0043547	K12488	XP_022322674
rna64501	20.2341	4.95e-09	uncharacterized protein LOC111115357 isoform X1 [Crassostrea virginica]	NA		XP_022309769
MSTRG.23123.51	23.6631	2.53e-08	hypothetical protein OXYTRI_13058 (macronuclear) [Oxytricha trifallax]	NA		EJY66653
rna23457	-28.2896	2.72e-11	papilin-like isoform X2 [Crassostrea virginica]	GO:0008061,GO:0008270,GO:0006030,GO:0008233,GO:0005576,GO:0004222,GO:0005578,GO:0008237,GO:0030414,GO:0004867,GO:0006508,GO:0010951,GO:0031012,GO:0010466		XP_022333270
MSTRG.29085.5	-9.8478	0.000616239	TPA: endonuclease-reverse transcriptase [Schistosoma mansoni]	GO:0090305,GO:0003964,GO:0004519,GO:0006278		CAJ00236
rna51865	-6.22318	0.000620957	dynein heavy chain 12, axonemal-like isoform X6 [Crassostrea virginica]	GO:0003777,GO:0030286,GO:0007018	K10408	XP_022301855
rna24529	-3.45787	3.99e-08	peptidyl-glycine alpha-amidating monooxygenase B-like isoform X2 [Crassostrea virginica]	GO:0005507,GO:0016715,GO:0006518,GO:0016020,GO:0055114	K18200	XP_022332158
rna61038	-21.6587	3.48e-07	Ribosome-binding protein 1 [Mizuhopecten yessoensis]	GO:0003676,GO:0046872		OWF42054
MSTRG.41675.7	24.8842	4.65e-09	PREDICTED: mucin-5B-like [Crassostrea gigas]	NA	K21125	XP_011448103
MSTRG.12695.1	10.5129	0.000316331		NA
rna49233	-10.6048	1.71e-05	protein FAM228B-like isoform X9 [Crassostrea virginica]	NA		XP_022295329
rna49232	-9.88012	3.76e-05	protein FAM228B-like isoform X9 [Crassostrea virginica]	NA		XP_022295329
MSTRG.2880.1	-25.1663	6.56e-18	LOW QUALITY PROTEIN: histone-lysine N-methyltransferase 2C-like [Crassostrea virginica]	GO:0046872,GO:0008168,GO:0044238,GO:0071704,GO:0032259	K09188	XP_022286811
rna65786	3.71663	0.000375565	protogenin B-like [Crassostrea virginica]	GO:0016021		XP_022312848
rna6328	11.6003	5.48e-08	recombining binding protein suppressor of hairless-like isoform X1 [Crassostrea virginica]	GO:0005634,GO:0000978,GO:0000982,GO:0006357	K06053	XP_022335897
MSTRG.84.3	-23.8592	1.94e-08	homeobox protein Hox-A9-like isoform X1 [Crassostrea virginica]	GO:0005634,GO:0006355,GO:0043565		XP_022291104
rna30376	21.4947	4.19e-07	PREDICTED: kinesin-like protein unc-104 isoform X7 [Crassostrea gigas]	GO:0005524,GO:0003777,GO:0007018,GO:0008017	K10392	XP_019919743
rna1894	-2.72094	0.000456088	complement C1q-like protein 2 [Crassostrea virginica]	NA		XP_022304648
MSTRG.17410.3	20.6163	2.78e-09	serine/threonine-protein phosphatase 4 regulatory subunit 3A-like [Crassostrea virginica]	NA		XP_022332218
MSTRG.5262.4	19.9108	2.79e-06	transcription factor kayak-like isoform X2 [Crassostrea virginica]	NA		XP_022316171
MSTRG.24520.1	-2.57853	2.19e-05		NA
rna32529	18.3481	2.99e-06	hypothetical protein CGI_10012811 [Crassostrea gigas]	NA		EKC25466
MSTRG.29816.6	-15.687	0.000371865	USP6 N-terminal-like protein isoform X2 [Crassostrea virginica]	NA	K20133	XP_022293147
rna25940	10.0273	0.000670867	probable peptidylglycine alpha-hydroxylating monooxygenase 1 isoform X1 [Crassostrea virginica]	GO:0005507,GO:0016715,GO:0005509,GO:0006518,GO:0016020,GO:0055114,GO:0005201,GO:0005578	K00504	XP_022331880
MSTRG.1664.55	-4.53913	0.00078622	PREDICTED: multiple epidermal growth factor-like domains protein 11 isoform X23 [Crassostrea gigas]	GO:0008270,GO:0005622		XP_011422615
MSTRG.13150.3	9.10994	0.000439167	probable Xaa-Pro aminopeptidase 3 [Crassostrea virginica]	GO:0006508,GO:0004177,GO:0030145	K01262	XP_022325307
MSTRG.1853.10	-8.79413	0.00119948		NA
rna29303	20.3498	1.67e-06	piwi-like protein 1 isoform X1 [Crassostrea virginica]	GO:0003676	K02156	XP_022338751
MSTRG.13129.10	-7.15688	0.00025117	LOW QUALITY PROTEIN: ras GTPase-activating protein nGAP-like [Crassostrea virginica]	GO:0038026,GO:0016525,GO:0008285,GO:0005096,GO:0030948,GO:0043065,GO:0043547	K17633	XP_022325734
rna37424	20.2947	1.78e-06	protein neuralized-like isoform X3 [Crassostrea virginica]	GO:0008270	K01931	XP_022340555
MSTRG.41590.11	-23.3757	3.74e-08	uncharacterized protein LOC111112038 [Crassostrea virginica]	NA		XP_022305045
MSTRG.27453.15	21.569	1.35e-07	uncharacterized protein LOC111100257 isoform X2 [Crassostrea virginica]	NA		XP_022287654
rna3064	19.8427	3.01e-06	ras association domain-containing protein 9-like isoform X1 [Crassostrea virginica]	GO:0007165	K09856	XP_022344707
rna7296	23.5764	2.84e-08	probable kinetochore protein NUF2 [Crassostrea virginica]	GO:0007067,GO:0000775	K11548	XP_022317706
MSTRG.6698.9	-23.8573	5.31e-11	DNA N6-methyl adenine demethylase-like isoform X4 [Crassostrea virginica]	NA	K14972	XP_022319021
rna48822	-21.8363	2.78e-07	carboxylesterase 1C-like [Crassostrea virginica]	GO:0016787	K01050	XP_022293901
MSTRG.11735.36	4.01689	0.000659889		NA
rna12544	26.8442	2.6e-10	Stereocilin [Mizuhopecten yessoensis]	NA		OWF40357
rna12541	-4.3318	0.00101618	RYamide receptor-like [Crassostrea virginica]	GO:0007218,GO:0016021,GO:0004983	K14072	XP_022314668
rna12542	-24.9858	4.04e-09	ubiquitin domain-containing protein UBFD1-like isoform X1 [Crassostrea virginica]	NA		XP_022314680
MSTRG.35313.4	7.0602	6.96e-05	mesoderm-specific transcript protein-like [Crassostrea virginica]	GO:0003824		XP_022297556
MSTRG.20484.84	-25.6346	1.58e-09	uncharacterized protein LOC111099194 isoform X7 [Crassostrea virginica]	NA		XP_022286321
MSTRG.19082.3	21.2622	2.84e-10	uncharacterized protein LOC111136381 [Crassostrea virginica]	GO:0016021		XP_022342893
rna23157	-7.8439	2.66e-06	protein RRNAD1-like isoform X2 [Crassostrea virginica]	GO:0016020		XP_022330561
MSTRG.26254.17	19.2876	5.67e-06	uncharacterized protein LOC111110540 isoform X2 [Crassostrea virginica]	NA	K11997	XP_022302787
MSTRG.31481.12	-24.6873	6.16e-09	uncharacterized protein LOC111104753 isoform X2 [Crassostrea virginica]	GO:0042981,GO:0043531		XP_022294571
rna44033	22.397	1.34e-07	probable RNA-binding protein 46 isoform X3 [Crassostrea virginica]	GO:0000166,GO:0003676,GO:0060322,GO:2000742		XP_022336444
MSTRG.26165.19	-24.0803	1.44e-08	uncharacterized protein LOC111100577 isoform X10 [Crassostrea virginica]	NA		XP_022288315
MSTRG.35278.7	10.5645	7.2e-07	SRSF protein kinase 1-like isoform X1 [Crassostrea virginica]	GO:0000287,GO:0005634,GO:0005524,GO:0050684,GO:0005737,GO:0007059,GO:0004674,GO:0006468,GO:0045070,GO:0045071,GO:0005886,GO:0035556	K08831	XP_022295754
MSTRG.19270.13	22.5029	1.17e-07	1-phosphatidylinositol 4,5-bisphosphate phosphodiesterase gamma-1-like isoform X4 [Crassostrea virginica]	GO:0019901,GO:0043647,GO:0007173,GO:0038095,GO:0007202,GO:0005057,GO:0038096,GO:0051281,GO:0005168,GO:0005886,GO:0043536,GO:0045766,GO:0004435,GO:0000186,GO:0046872,GO:0016042,GO:0071364,GO:0001726,GO:0005829,GO:0050900,GO:0008180,GO:0019722,GO:0050852,GO:0030027	K01116	XP_022335652
MSTRG.2700.4	-5.34977	0.000116885	LOW QUALITY PROTEIN: sodium/potassium-transporting ATPase subunit beta-1-interacting protein 3-like [Crassostrea virginica]	GO:0016021		XP_022329281
MSTRG.4891.2	-23.0929	5.45e-08	LOW QUALITY PROTEIN: transmembrane protein 234 homolog [Crassostrea virginica]	GO:0090304,GO:0003824,GO:0016020		XP_022313507
rna47443	20.4172	1.54e-06	PC3-like endoprotease variant B isoform X2 [Crassostrea virginica]	GO:0006508,GO:0004252	K01349	XP_022293118
rna37106	15.6878	0.000251182	exocyst complex component 4-like isoform X3 [Crassostrea virginica]	GO:0006904,GO:0015031,GO:0000145	K06111	XP_022341497
rna20024	19.361	5.22e-06	PREDICTED: glycine receptor subunit alpha-3-like isoform X5 [Crassostrea gigas]	GO:0007165,GO:0034220,GO:0016021,GO:0004890,GO:0030054,GO:0005230,GO:0045202,GO:0005886		XP_019929134
MSTRG.8381.2	-23.7596	2.23e-08	protein ZGRF1-like [Crassostrea virginica]	GO:0000166,GO:0004930,GO:0007186,GO:0016021,GO:0043167,GO:0016740,GO:0044237	K04141	XP_022317810
rna50	4.00182	6.1e-08	coatomer subunit alpha-like isoform X1 [Crassostrea virginica]	GO:0016020,GO:0005794,GO:0006810	K05236	XP_022308208
rna27491	20.2447	1.89e-06	thyroid adenoma-associated protein homolog isoform X4 [Crassostrea virginica]	GO:0003676		XP_022332415
MSTRG.8456.6	23.3122	4.05e-08	AP2-associated protein kinase 1-like isoform X3 [Crassostrea virginica]	GO:0005524,GO:0004672,GO:0006468	K08853	XP_022314635
MSTRG.37805.2	21.6819	3.32e-07	perlucin-like protein isoform X1 [Crassostrea virginica]	NA		XP_022309025
MSTRG.5905.8	22.3836	1.37e-07	integrator complex subunit 3 homolog isoform X4 [Crassostrea virginica]	NA		XP_022313302
rna50026	22.0769	1.14e-07	B-cell receptor-associated protein 31-like [Crassostrea virginica]	GO:0016021,GO:0005783,GO:0006886	K14009	XP_022295964
MSTRG.21542.5	24.0177	1.56e-08	chromodomain-helicase-DNA-binding protein 8-like isoform X2 [Crassostrea virginica]	GO:0005634,GO:0003677,GO:0005524,GO:0004386	K14437	XP_022343807
MSTRG.14975.12	20.294	1.78e-06	PREDICTED: cytochrome P450 2C8 [Crassostrea gigas]	GO:0005506,GO:0016705,GO:0016020,GO:0055114,GO:0004497,GO:0020037		XP_011449922
rna25009	19.5614	4.16e-06	cytoplasmic dynein 2 light intermediate chain 1-like [Crassostrea virginica]	GO:0036064,GO:0045504,GO:0005930	K10417	XP_022328909
MSTRG.7735.2	8.46899	1.37e-05	extensin-like [Crassostrea virginica]	NA		XP_022318294
rna2731	20.8202	9.53e-07	protein scribble homolog isoform X23 [Crassostrea virginica]	NA	K16175	XP_022307234
MSTRG.12267.2	-3.36947	6.39e-05	sodium- and chloride-dependent glycine transporter 1-like [Crassostrea virginica]	GO:0016020,GO:0015293,GO:0006810	K05038	XP_022323365
MSTRG.7644.12	-25.3837	2.28e-09	toll-like receptor 4 isoform X1 [Crassostrea virginica]	GO:0005524		XP_022314032
rna11084	9.24819	0.00091835	PREDICTED: protein FAM49B-like [Crassostrea gigas]	GO:0070062,GO:0005515,GO:0016020,GO:0005929		XP_019930535
rna11087	-25.3131	2.52e-09	protein FAM110B-like [Crassostrea virginica]	NA		XP_022318199
rna52922	20.8218	9.52e-07	muscle M-line assembly protein unc-89-like isoform X2 [Crassostrea virginica]	GO:0030071,GO:0005680,GO:0031145		XP_022301369
rna57464	14.6815	0.000679596	PREDICTED: talin-2 [Crassostrea gigas]	GO:0051015,GO:0007155	K06271	XP_011454908
rna57463	-26.2502	6.38e-10	PREDICTED: talin-2 [Crassostrea gigas]	GO:0051015,GO:0007155	K06271	XP_011454908
MSTRG.3965.1	11.7071	1.16e-08	NIPA-like protein [Crassostrea gigas]	GO:0005634,GO:2001240,GO:0005515,GO:0044763		EKC30636
MSTRG.41400.73	-23.6878	5.92e-09	Retrovirus-related Pol polyprotein from transposon 17.6 [Exaiptasia pallida]	NA		KXJ06669
rna2679	-10.6681	4.12e-17	GTP-binding protein 10 homolog [Crassostrea virginica]	GO:0000287,GO:0005525,GO:0003924		XP_022316504
MSTRG.39904.11	5.20586	0.00124006	hypothetical protein BOX15_Mlig032650g1 [Macrostomum lignano]	GO:0007507,GO:0005604,GO:0001502,GO:0005509,GO:0002063,GO:0007155,GO:0030199,GO:0030166,GO:0005540,GO:0005578	K20184	PAA58322
MSTRG.8543.7	7.25929	5.8e-06	scaffold attachment factor B2-like isoform X2 [Crassostrea virginica]	GO:0000166,GO:0003676		XP_022314149
rna13789	18.6481	6.95e-09	mucin-2-like [Crassostrea virginica]	NA		XP_022328382
MSTRG.24563.2	6.75414	0.000131682	glypican-6-like [Crassostrea virginica]	GO:0016020,GO:0043395,GO:0005578		XP_022336642
rna61523	23.5997	2.75e-08	Putative RNA-directed DNA polymerase from transposon BS [Crassostrea gigas]	GO:0005337,GO:0016021,GO:1901642	K11536	EKC33970
rna37278	-23.8553	1.45e-09	sepiapterin reductase-like isoform X1 [Crassostrea virginica]	GO:0004757,GO:0006729,GO:0055114	K00072	XP_022336378
MSTRG.33122.3	-8.88665	0.000862497	PREDICTED: serine-rich adhesin for platelets isoform X1 [Crassostrea gigas]	GO:0007160,GO:0005509,GO:0016021,GO:0005201,GO:0005578		XP_011421203
rna22959	9.15604	0.000462892	RNA-directed DNA polymerase from transposon BS [Mizuhopecten yessoensis]	GO:0003964,GO:0006278		OWF47171
MSTRG.6245.2	23.7557	2.23e-08	PREDICTED: RNA binding protein fox-1 homolog 2 isoform X11 [Crassostrea gigas]	GO:0000166,GO:0003676	K14946	XP_011432982
MSTRG.808.61	-10.299	0.000270555	centrosome and spindle pole-associated protein 1-like isoform X18 [Crassostrea virginica]	NA		XP_022306136
MSTRG.808.67	2.50924	0.000335566	hypothetical protein CGI_10015114 [Crassostrea gigas]	NA		EKC35098
MSTRG.40845.15	20.1146	3.96e-09	Angiotensin-converting enzyme [Crassostrea gigas]	GO:0008233		EKC26119
rna54723	21.6477	3.46e-07	PREDICTED: plasma membrane calcium-transporting ATPase 2 [Crassostrea gigas]	GO:0005524,GO:0046872,GO:0016021,GO:0070588,GO:0005388	K05850	XP_019926614
rna54729	6.87623	0.000130733	NA	NA	NA	NA
rna35554	3.56417	8.03e-05	PR domain zinc finger protein 16-like isoform X1 [Crassostrea virginica]	GO:0003676,GO:0046872,GO:0006355	K22410	XP_022340618
rna21761	-23.4163	3.54e-08	calcium-binding mitochondrial carrier protein SCaMC-2-like isoform X2 [Crassostrea virginica]	GO:0055085,GO:0016021,GO:0005743	K14684	XP_022327232
rna49053	-24.1744	1.26e-08	LOW QUALITY PROTEIN: serine/threonine-protein phosphatase 6 regulatory subunit 3-like [Crassostrea virginica]	NA	K15501	XP_022292319
MSTRG.36642.18	-9.70947	2.92e-09	tubulin glycylase 3D-like isoform X16 [Crassostrea virginica]	GO:0006464	K16608	XP_022298200
MSTRG.10864.3	-24.6508	1.41e-10	protein GPR108-like isoform X1 [Crassostrea virginica]	GO:0003676		XP_022323258
MSTRG.20873.3	23.6036	2.74e-08	ATP-dependent RNA helicase DEAH12, chloroplastic-like [Crassostrea virginica]	GO:0003676,GO:0005524,GO:0008270,GO:0008026	K12818	XP_022344534
rna8546	6.42455	0.000814411	uncharacterized protein LOC111121287 [Crassostrea virginica]	GO:0016020		XP_022318193
MSTRG.17744.134	10.9285	9.31e-07	PREDICTED: stress protein DDR48-like [Salmo salar]	NA		XP_014065180
rna43184	10.8832	6.42e-05	uncharacterized protein LOC111101225 isoform X3 [Crassostrea virginica]	NA		XP_022289344
rna56728	9.78872	0.00013656	protein bicaudal D-like isoform X1 [Crassostrea virginica]	GO:0005794,GO:0006810	K18739	XP_022297257
MSTRG.6287.11	7.09202	0.000602281	uncharacterized protein LOC111118395 [Crassostrea virginica]	NA		XP_022313551
rna34079	12.2142	9.48e-05	serine/threonine-protein kinase Nek11-like isoform X4 [Crassostrea virginica]	GO:0005524,GO:0004672,GO:0006468	K20880	XP_022343813
rna19272	18.625	1.18e-05	dynamin-1-like isoform X6 [Crassostrea virginica]	GO:0000166	K01528	XP_022325964
MSTRG.19888.2	-5.23192	0.000783665	sphingomyelin phosphodiesterase-like [Crassostrea virginica]	GO:0016787	K12350	XP_022336528
rna31365	-23.648	2.59e-08	endonuclease/exonuclease/phosphatase family domain-containing protein 1-like [Crassostrea virginica]	GO:0003677,GO:0006281,GO:0090305,GO:0004527,GO:0004519		XP_022342546
rna31949	24.6676	6.32e-09	PREDICTED: signal peptide peptidase-like 3 [Crassostrea gigas]	GO:0004190,GO:0006508,GO:0016021	K09598	XP_011435462
MSTRG.5218.11	-23.6824	1.38e-12	sodium/calcium exchanger 2-like isoform X6 [Crassostrea virginica]	GO:0007154,GO:0006816,GO:0016021,GO:0035725,GO:0005432	K05849	XP_022315645
MSTRG.25011.89	-22.8245	7.78e-08	Hemicentin-1, partial [Crassostrea gigas]	GO:0007229,GO:0016021		EKC35525
rna34808	10.6394	1.36e-05	protein IFH1-like isoform X5 [Crassostrea virginica]	GO:0006464		XP_022340520
MSTRG.23123.50	10.7181	8.78e-07	hypothetical protein OXYTRI_13058 (macronuclear) [Oxytricha trifallax]	NA		EJY66653
MSTRG.18006.3	20.0458	2.04e-08	LOW QUALITY PROTEIN: leucine-rich repeat-containing protein 74B-like [Crassostrea virginica]	NA		XP_022332230
MSTRG.10156.56	-23.0347	4.47e-08	LOW QUALITY PROTEIN: transforming growth factor-beta-induced protein ig-h3-like [Crassostrea virginica]	NA		XP_022323596
MSTRG.10156.58	22.0978	1.97e-07	LOW QUALITY PROTEIN: transforming growth factor-beta-induced protein ig-h3-like [Crassostrea virginica]	NA		XP_022323596
MSTRG.30930.2	-23.6075	6.58e-10	M-phase phosphoprotein 8-like [Crassostrea virginica]	NA	K21871	XP_022292643
rna62714	20.8349	9.36e-07	secretin receptor-like isoform X3 [Crassostrea virginica]	GO:0004930,GO:0007186,GO:0016021,GO:0007166	K04585	XP_022308822
rna46971	-12.1598	2.7e-05	arginine/serine-rich protein PNISR-like isoform X3 [Crassostrea virginica]	GO:0016021		XP_022292999
rna17060	19.4258	4.88e-06	NA	NA	NA	NA
rna17063	15.5717	0.000282113	NA	NA	NA	NA
MSTRG.8632.4	-6.52419	0.000541321	mucin-5AC-like isoform X1 [Crassostrea virginica]	GO:0016021		XP_022317505
MSTRG.31527.4	21.1247	1.24e-07	dehydrodolichyl diphosphate synthase complex subunit DHDDS-like [Crassostrea virginica]	GO:0002094,GO:0006486	K11778	XP_022292130
MSTRG.40448.2	23.2674	3.41e-11	splicing factor 3B subunit 1-like isoform X2 [Crassostrea virginica]	GO:0045815,GO:0016607,GO:0034693,GO:0009952,GO:0003682,GO:0005686,GO:0000785,GO:0000245,GO:0005689,GO:0005515,GO:0071013,GO:0001825,GO:0016363,GO:0003729,GO:0071004	K12828	XP_022304941
MSTRG.7267.2	-17.8612	3.16e-05	Polycystin-1 [Crassostrea gigas]	GO:0005509,GO:0016020,GO:0016021	K04985	EKC35176
MSTRG.19747.2	23.2771	4.24e-08	solute carrier family 15 member 4-like [Crassostrea virginica]	GO:0016020,GO:0006810	K14638	XP_022345160
MSTRG.13735.1	-24.7126	5.95e-09	angio-associated migratory cell protein-like [Crassostrea virginica]	NA		XP_022320474
rna22357	23.0283	4.85e-08	sacsin-like isoform X3 [Crassostrea virginica]	NA	K17592	XP_022332265
rna53999	-21.792	2.93e-07	NACHT and WD repeat domain-containing protein 2-like isoform X4 [Crassostrea virginica]	NA		XP_022300311
MSTRG.21133.15	20.8368	9.37e-07	E3 ubiquitin-protein ligase TRIM33 [Crassostrea gigas]	GO:0008270,GO:0071805,GO:0016021,GO:0005242,GO:0034765,GO:0005622,GO:0016874		EKC39438
rna43556	7.40892	0.0011248	uncharacterized protein LOC111099783 [Crassostrea virginica]	NA		XP_022286950
MSTRG.17320.1	8.84722	0.00103922	DNA mismatch repair protein Mlh3 [Crassostrea gigas]	GO:0005887,GO:0016907,GO:0007213	K08739	EKC38947
MSTRG.17320.3	7.76651	0.000741647	muscarinic acetylcholine receptor M3-like [Crassostrea virginica]	NA		XP_022334018
MSTRG.19064.2	15.6301	0.000264717	carbonic anhydrase 2-like [Crassostrea virginica]	GO:0030117,GO:0016192,GO:0005198,GO:0006886	K01672	XP_022337157
MSTRG.2.36	15.6848	7.75e-10	cytochrome c oxidase subunit III (mitochondrion) [Crassostrea virginica]	GO:0004129,GO:0005507,GO:0016021,GO:1902600,GO:0005743,GO:0070469,GO:0019646	K00412	AAW69395
rna42958	19.757	3.33e-06	alpha-adducin-like isoform X12 [Crassostrea virginica]	NA	K18622	XP_022288996
MSTRG.12646.3	22.1464	2.11e-10	uncharacterized protein LOC111122714 [Crassostrea virginica]	NA		XP_022320300
MSTRG.5595.2	8.90826	2.06e-05	cysteine-rich protein 1-like [Crassostrea virginica]	GO:0008270		XP_022317068
MSTRG.5677.1	-27.0076	2.03e-10	uncharacterized protein LOC111119822 [Crassostrea virginica]	NA		XP_022316041
rna3170	-24.0563	4.37e-09	MOB kinase activator 2-like isoform X3 [Crassostrea virginica]	GO:0016310,GO:0016301		XP_022325582
MSTRG.16412.3	-26.63	3.61e-10		NA
rna12635	23.3295	3.96e-08	TNFAIP3-interacting protein 1-like [Crassostrea virginica]	GO:0046872		XP_022316444
rna21796	15.8426	0.00021584	golgin subfamily A member 6-like protein 22 isoform X3 [Crassostrea virginica]	NA		XP_022327735
MSTRG.17219.5	-22.9504	6.59e-08	phospholipid phosphatase 1-like [Crassostrea virginica]	GO:0044329,GO:1902068,GO:0060020,GO:0005794,GO:0005178,GO:0006644,GO:0051091,GO:0042577,GO:0005886,GO:0044328,GO:0070062,GO:0042392,GO:0001568,GO:0001702,GO:0001933,GO:0044330,GO:0016021,GO:0030111,GO:0016311,GO:0034109,GO:0050821,GO:0050731	K01080	XP_022331226
MSTRG.34632.11	-22.4897	1.2e-07	serine/arginine repetitive matrix protein 1-like isoform X1 [Crassostrea virginica]	GO:0016021		XP_022297020
MSTRG.15605.13	7.436	0.000525627	uncharacterized protein LOC111129131 isoform X6 [Crassostrea virginica]	NA		XP_022330983
MSTRG.15605.17	-22.2349	1.67e-07	uncharacterized protein LOC111129131 isoform X6 [Crassostrea virginica]	NA		XP_022330983
MSTRG.19656.4	21.2402	5.72e-07	cation-dependent mannose-6-phosphate receptor-like [Crassostrea virginica]	GO:0005537,GO:0015761,GO:0016021,GO:0000323,GO:0015578	K10089	XP_022343524
rna4380	5.38384	0.000899373	poly(rC)-binding protein 3-like isoform X4 [Crassostrea virginica]	GO:0003723	K21444	XP_022288027
rna19453	2.04977	0.000247884	Zinc finger SWIM domain-containing protein 2 [Crassostrea gigas]	GO:0046872		EKC20601
rna33761	-22.3547	1.44e-07	pleckstrin homology domain-containing family G member 5-like isoform X13 [Crassostrea virginica]	GO:0035023,GO:0005089,GO:0043547	K19464	XP_022337383
MSTRG.23286.8	20.6149	1.06e-06	uncharacterized protein LOC111135135 isoform X1 [Crassostrea virginica]	NA		XP_022340602
rna25564	-24.0902	1.42e-08	Sjoegren syndrome/scleroderma autoantigen 1 homolog isoform X2 [Crassostrea virginica]	GO:0008150,GO:0005575,GO:0003674		XP_022333951
rna15519	21.1281	6.57e-07	stimulated by retinoic acid gene 6 protein-like isoform X2 [Crassostrea virginica]	GO:0016020,GO:0016021		XP_022327892
MSTRG.25868.9	-28.2649	2.83e-11	SCO-spondin-like [Crassostrea virginica]	NA		XP_022336275
MSTRG.8549.2	14.3554	0.000946764	charged multivesicular body protein 6-B-like [Crassostrea virginica]	GO:0007034,GO:0005622	K12195	XP_022312530
rna65765	7.55451	0.000741008	uncharacterized protein LOC111117207 isoform X4 [Crassostrea virginica]	NA		XP_022311993
MSTRG.24350.18	-11.8492	2.51e-08	uncharacterized protein LOC111133779 isoform X10 [Crassostrea virginica]	NA		XP_022338144
MSTRG.29817.2	-22.8806	7.2e-08	nucleoporin Nup37-like [Crassostrea virginica]	GO:0031080	K14302	XP_022293867
rna25880	-23.3404	3.93e-08	stAR-related lipid transfer protein 5-like isoform X2 [Crassostrea virginica]	GO:0032052		XP_022333397
MSTRG.8625.5	-8.0944	0.000395631	hypothetical protein L484_001794 [Morus notabilis]	GO:0016020,GO:0016021		XP_010099491
MSTRG.31472.2	20.124	2.18e-06	LOW QUALITY PROTEIN: two pore calcium channel protein 2-like [Crassostrea virginica]	GO:0034220,GO:0016021,GO:0034765,GO:0005244		XP_022294976
rna58406	21.966	2.32e-07	acetylcholinesterase-like isoform X1 [Crassostrea virginica]	GO:0004104	K01050	XP_022303389
rna22567	20.465	1.46e-06	cytochrome P450 2C28-like isoform X2 [Crassostrea virginica]	GO:0005506,GO:0016705,GO:0016021,GO:0055114,GO:0004497,GO:0020037		XP_022332620
MSTRG.3623.70	-23.3785	2.58e-08	Cytosolic carboxypeptidase 2 [Crassostrea gigas]	GO:0004180,GO:0006508		EKC33051
MSTRG.10943.9	20.4231	1.53e-06	stimulator of interferon genes protein-like [Crassostrea virginica]	GO:0002218,GO:0032481	K12654	XP_022323329
rna10781	10.4185	1.93e-06	helicase with zinc finger domain 2-like [Crassostrea virginica]	GO:0030374,GO:1903506		XP_022318575
MSTRG.10678.1	8.02099	2.03e-05		NA
MSTRG.6194.2	8.94435	0.000409633	maltase-glucoamylase, intestinal-like [Crassostrea virginica]	GO:0005975,GO:0016021,GO:0004553,GO:0030246	K12047	XP_022314765
MSTRG.30430.8	21.2309	5.8e-07	PREDICTED: dentin sialophosphoprotein isoform X2 [Crassostrea gigas]	GO:0006508,GO:0008233		XP_011422144
rna4846	22.7077	8.97e-08	Doublecortin domain-containing protein 5 [Crassostrea gigas]	GO:0008270,GO:0005622,GO:0035556		EKC26279
rna35967	-22.0373	2.15e-07	kinesin-like protein KIF28P isoform X13 [Crassostrea virginica]	NA		XP_022339427
MSTRG.41048.19	23.6357	9.51e-10	RNA-binding motif, single-stranded-interacting protein 3 [Crassostrea gigas]	GO:0000166,GO:0003723		EKC30805
MSTRG.24342.10	-5.7203	0.000360558	PREDICTED: glutamate-rich protein 6-like [Crassostrea gigas]	GO:0016020		XP_011443714
rna3906	22.614	1.01e-07	retinoic acid receptor alpha-like [Crassostrea virginica]	GO:0005634,GO:0003700,GO:0008270,GO:0006351,GO:0003707,GO:0006355,GO:0043565,GO:0043401	K08532	XP_022344179
MSTRG.19633.3	19.6266	4.9e-07	PREDICTED: leucine-zipper-like transcriptional regulator 1 [Crassostrea gigas]	GO:0097159,GO:1901363		XP_011438374
rna45437	6.33223	6.34e-05	caspase-6-like [Crassostrea virginica]	GO:0006461,GO:0043123,GO:0048513,GO:0043124,GO:0002221,GO:0097194,GO:0005654,GO:0097342,GO:0045651,GO:0097202,GO:0035877,GO:0016032,GO:0051603,GO:0065008,GO:0042802,GO:1902041,GO:0036462,GO:0046649,GO:0097199,GO:0043280,GO:0097110,GO:0071260,GO:0031625,GO:0005815,GO:0043066,GO:0005739,GO:0030154,GO:0031265,GO:0098805,GO:0034612,GO:2001235	K04398	XP_022294613
MSTRG.12338.2	20.4117	1.55e-06	haloacid dehalogenase-like hydrolase domain-containing protein 2 isoform X1 [Crassostrea virginica]	GO:0008152,GO:0016787		XP_022327806
MSTRG.24753.5	-24.1452	2.69e-09	uncharacterized protein LOC111135332 [Crassostrea virginica]	GO:0030071,GO:0005680,GO:0031145		XP_022341004
MSTRG.6764.15	-11.9563	4.56e-05	trichohyalin-like [Crassostrea virginica]	NA	K18626	XP_022316667
rna19100	21.4526	4.41e-07	liver stage antigen 3 [Ectocarpus siliculosus]	GO:0016020,GO:0016021		CBN79733
MSTRG.4513.19	2.99074	2.74e-05	cAMP-dependent protein kinase catalytic subunit, partial [Pinctada fucata]	GO:0005524,GO:0004691,GO:0006468	K04345	BAN09034
MSTRG.4513.12	-10.0106	7.7e-08	cAMP-dependent protein kinase catalytic subunit, partial [Pinctada fucata]	GO:0005524,GO:0004691,GO:0006468	K04345	BAN09034
rna17197	5.8187	7.12e-06	uncharacterized protein LOC111123918 [Crassostrea virginica]	NA		XP_022322346
rna37229	9.68199	0.000514104	E3 ubiquitin-protein ligase KCMF1-like isoform X3 [Crassostrea virginica]	GO:0008270,GO:0016874	K22376	XP_022342485
rna37228	-25.6175	9.46e-14	E3 ubiquitin-protein ligase KCMF1-like isoform X3 [Crassostrea virginica]	GO:0008270,GO:0016874	K22376	XP_022342485
rna20500	5.91976	2.36e-05	LOW QUALITY PROTEIN: suppressor APC domain-containing protein 2-like [Crassostrea virginica]	NA		XP_022327236
rna6185	9.69256	0.000436473	suppressor protein SRP40-like isoform X2 [Crassostrea virginica]	NA		XP_022316465
MSTRG.10243.12	-22.0969	1.98e-07	B3-hordein-like [Crassostrea virginica]	NA	K10272	XP_022300839
rna62433	6.63107	0.00125606	uncharacterized protein LOC111099596 isoform X3 [Crassostrea virginica]	NA		XP_022286639
rna41064	-8.51728	8.94e-05	uncharacterized protein LOC111100390 [Crassostrea virginica]	NA		XP_022287901
MSTRG.7018.23	-21.9439	2.42e-07	dapp1 dual adaptor for phosphotirosine, partial [Ostrea edulis]	NA	K12229	AFA34354
rna27150	-14.2511	2.9e-06	steroid hormone receptor ERR2-like isoform X2 [Crassostrea virginica]	GO:0005634,GO:0003700,GO:0008270,GO:0006351,GO:0003707,GO:0006355,GO:0043565,GO:0005496,GO:0043401	K08554	XP_022328839
rna32898	22.9162	6.83e-08	eukaryotic translation initiation factor 3 subunit C-like isoform X1 [Crassostrea virginica]	GO:0003723,GO:0070993,GO:0006413	K03252	XP_022339245
MSTRG.6132.4	-24.3035	3.39e-12	trichohyalin-like isoform X31 [Crassostrea virginica]	NA	K16771	XP_022314233
MSTRG.8611.3	11.1601	4.77e-05	Neurogenic locus notch-like protein 1 [Crassostrea gigas]	GO:0004930,GO:0007186,GO:0016021		EKC43115
MSTRG.1.69	29.8915	8.91e-13	cytochrome c oxidase subunit III (mitochondrion) [Crassostrea virginica]	GO:0004129,GO:0005507,GO:0016021,GO:1902600,GO:0005743,GO:0070469,GO:0019646	K00412	AAW69395
MSTRG.35864.10	-7.99777	0.000515971	protein FAM107B-like isoform X3 [Crassostrea virginica]	NA		XP_022298820
MSTRG.3155.9	-24.1041	1.39e-08	calpain-9-like [Crassostrea virginica]	GO:0005524,GO:0006508,GO:0004672,GO:0004198,GO:0006468,GO:0005622		XP_022323310
rna21516	-23.4403	6.33e-09	axonemal dynein light chain domain-containing protein 1-like isoform X3 [Crassostrea virginica]	GO:0008270,GO:0004089,GO:0006730		XP_022325518
rna16873	10.0045	0.000368541	uncharacterized protein LOC111124907 [Crassostrea virginica]	NA		XP_022323908
MSTRG.11539.2	-22.1605	1.84e-07	GATA zinc finger domain-containing protein 14-like isoform X4 [Crassostrea virginica]	GO:0007034,GO:0005622		XP_022325486
rna28469	-29.3269	5.01e-12	Tropomyosin [Crassostrea gigas]	NA		EKC32773
MSTRG.34916.2	19.899	2.83e-06	caspase-7-like [Crassostrea virginica]	NA		XP_022299934
rna6923	-24.7027	6.03e-09	rho GTPase-activating protein 17-like isoform X1 [Crassostrea virginica]	GO:0005737,GO:0007165	K20638	XP_022314717
rna24366	-2.73476	0.000663437	unnamed protein product [Tetraodon nigroviridis]	GO:0008270,GO:0006351,GO:0007283,GO:0000724,GO:0000400,GO:0001158,GO:0000122,GO:0001078,GO:0003723,GO:0003713,GO:0046332,GO:0003714,GO:0030154,GO:0034644,GO:0016363,GO:0010225,GO:0031011	K09201	CAG01508
rna63160	21.6859	3.3e-07	tubulin polyglutamylase TTLL4-like isoform X2 [Crassostrea virginica]	GO:0018095	K16601	XP_022305183
rna21457	-25.4013	2.22e-09	phospholipid-transporting ATPase IA-like isoform X13 [Crassostrea virginica]	NA		XP_022321919
rna17077	20.961	8.05e-07	LOW QUALITY PROTEIN: valine--tRNA ligase-like [Crassostrea virginica]	GO:0004832,GO:0005524,GO:0006438,GO:0006450,GO:0002161,GO:0005829	K01873	XP_022322286
rna28112	-6.17051	0.0011661	calpain-B-like isoform X17 [Crassostrea virginica]	NA		XP_022333322
MSTRG.6070.14	21.37	4.88e-07	NA	NA	NA	NA
MSTRG.6070.13	21.4183	4.6e-07	KN motif and ankyrin repeat domain-containing protein 1 [Crassostrea gigas]	NA		EKC18202
MSTRG.6070.10	21.8794	2.59e-07	KN motif and ankyrin repeat domain-containing protein 1 [Crassostrea gigas]	NA		EKC18202
MSTRG.6070.11	21.8056	7.16e-08	KN motif and ankyrin repeat domain-containing protein 1 [Crassostrea gigas]	NA		EKC18202
MSTRG.9839.1	21.1918	6.08e-07		NA
rna64963	19.7868	1.26e-07	tetratricopeptide repeat protein 28-like isoform X3 [Crassostrea virginica]	NA		XP_022324960
rna65612	20.6146	3.49e-07	tripartite motif-containing protein 2-like [Crassostrea virginica]	NA		XP_022312311
MSTRG.19833.6	22.4104	1.32e-07	FACT complex subunit SSRP1-like [Crassostrea virginica]	GO:0043229,GO:0005515,GO:0009987	K09272	XP_022345117
MSTRG.29956.9	20.8022	9.74e-07	Coiled-coil domain-containing protein 42-like protein [Crassostrea gigas]	NA		EKC37553
MSTRG.21404.2	-8.98492	1.43e-06	nucleoside diphosphate-linked moiety X motif 8-like isoform X1 [Crassostrea virginica]	GO:0016887,GO:0003677,GO:0016514,GO:0005524,GO:0005634,GO:0043044,GO:0015074,GO:0006355,GO:0006313		XP_022346195
MSTRG.1248.6	-6.5075	0.000103108	CCR4-NOT transcription complex subunit 4-like isoform X3 [Crassostrea virginica]	GO:0000166,GO:0008270,GO:0003723	K10643	XP_022342412
rna43631	11.3108	1.07e-07	clathrin interactor 1-like isoform X8 [Crassostrea virginica]	GO:0016192,GO:0016020,GO:0005794		XP_022287509
rna43630	21.845	1.02e-07	NA	NA	NA	NA
MSTRG.12266.1	-21.8816	2.63e-07	MPN domain-containing protein-like [Crassostrea virginica]	NA		XP_022323367
MSTRG.23403.2	21.5024	3.15e-07	uncharacterized protein LOC111136869 [Crassostrea virginica]	NA		XP_022343724
rna33683	25.5068	1.9e-09	lactase-phlorizin hydrolase-like [Crassostrea virginica]	GO:0004553,GO:0071704	K01229	XP_022342921
rna17328	-21.6221	3.64e-07	uncharacterized protein LOC111123483 isoform X4 [Crassostrea virginica]	GO:0007165,GO:0035091	K20647	XP_022321527
MSTRG.13604.5	-25.372	2.32e-09	PREDICTED: protocadherin beta-11 isoform X2 [Crassostrea gigas]	GO:0005509,GO:0016021,GO:0007156,GO:0005886	K16498	XP_011438982
rna34946	8.66636	5.6e-09	protein phosphatase 1 regulatory subunit 16A-like isoform X3 [Crassostrea virginica]	NA	K17458	XP_022338839
MSTRG.4316.8	6.19934	0.000368303	Poly [ADP-ribose] polymerase 12 [Crassostrea gigas]	GO:0016757		EKC23302
rna4313	21.3925	4.75e-07	lipoma HMGIC fusion partner-like [Crassostrea virginica]	GO:0016021		XP_022295354
MSTRG.20225.6	8.57258	0.000256346	potassium voltage-gated channel protein Shaw-like isoform X1 [Crassostrea virginica]	GO:0005249,GO:0071805,GO:0008076,GO:0034765,GO:0051260		XP_022345973
MSTRG.23243.5	20.5738	1.28e-06	protein piccolo-like isoform X7 [Crassostrea virginica]	GO:0035023,GO:0005089,GO:0043547	K07525	XP_022345217
rna15612	-3.90724	0.000679043	glycine-rich cell wall structural protein-like [Crassostrea virginica]	NA		XP_022327998
MSTRG.24041.4	8.04698	0.000691263	protein SPEC3-like [Crassostrea virginica]	NA		XP_022342538
rna60943	-7.53935	1.28e-05	PREDICTED: ADP-ribosylation factor 2 [Crassostrea gigas]	GO:0005525,GO:0007264,GO:0005622		XP_011428363
MSTRG.2521.2	20.8405	9.31e-07	DNA damage-regulated autophagy modulator protein 1-like [Crassostrea virginica]	GO:0016020	K21956	XP_022325124
MSTRG.8607.3	3.93945	0.00118436	SUMO-conjugating enzyme UBC9-B [Crassostrea virginica]	GO:0005634,GO:0005524,GO:0061630,GO:0031625,GO:0005737,GO:0016925,GO:0019789		XP_022313176
MSTRG.27408.1	-8.0249	3.78e-05	PREDICTED: tyrosine-protein phosphatase non-receptor type 23-like [Crassostrea gigas]	NA		XP_019926823
MSTRG.7900.11	-11.5471	0.000826781	protein DEK-like [Crassostrea virginica]	GO:2001032,GO:0045815,GO:0007165,GO:0006366,GO:0005654,GO:0003723,GO:0006357,GO:0003677,GO:0005634,GO:0043292,GO:0042393,GO:2000779,GO:0019079	K17046	XP_022319103
MSTRG.23345.2	-25.3081	2.54e-09	serine/threonine-protein kinase PRP4 homolog [Crassostrea virginica]	GO:0005524,GO:0004712,GO:0006468	K08827	XP_022343978
MSTRG.36292.1	9.95242	0.000116009	PREDICTED: serine/threonine-protein kinase pakF [Crassostrea gigas]	GO:0005524,GO:0007165,GO:0004674,GO:0006468		XP_011443265
MSTRG.2.3	-30	1.62e-12	cytochrome c oxidase subunit I [Crassostrea virginica]	GO:0004129,GO:0006119,GO:0005506,GO:0016021,GO:1902600,GO:0009060,GO:0005743,GO:0070469,GO:0020037	K02256	YP_254649
MSTRG.22139.36	-21.9895	2.29e-07	uncharacterized protein LOC111136340 isoform X23 [Crassostrea virginica]	NA		XP_022342840
MSTRG.20271.3	25.1363	3.25e-09	putative leucine-rich repeat-containing protein DDB_G0290503 isoform X2 [Crassostrea virginica]	NA		XP_022339017
MSTRG.19629.1	2.544	6.56e-07	uncharacterized protein LOC111135404 isoform X3 [Crassostrea virginica]	NA		XP_022341148
MSTRG.20296.2	10.5701	9.89e-05	PREDICTED: E3 ubiquitin-protein ligase BRE1A-like [Saccoglossus kowalevskii]	GO:0016021		XP_002737352
MSTRG.14195.14	-26.3994	1.18e-11	probable phospholipid-transporting ATPase IA isoform X2 [Crassostrea virginica]	NA	K14802	XP_022321906
MSTRG.2442.2	-23.8456	1.98e-08	FMRF-amide neuropeptides-like [Crassostrea virginica]	GO:0007218,GO:0005576		XP_022320173
MSTRG.20640.14	-10.5873	0.000262597	LOW QUALITY PROTEIN: coiled-coil domain-containing protein 150-like [Crassostrea virginica]	NA		XP_022338690
MSTRG.35460.32	20.4857	1.42e-06	endo-beta-N-acetylglucosaminidase [Mizuhopecten yessoensis]	GO:0006353		OWF54016
MSTRG.6783.1	23.5646	2.89e-08	Transposon Tf2-6 polyprotein [Exaiptasia pallida]	NA		KXJ26606
MSTRG.35771.31	20.9102	8.56e-07	PREDICTED: plasma membrane calcium-transporting ATPase 2 [Crassostrea gigas]	GO:0005524,GO:0046872,GO:0016021,GO:0070588,GO:0005388	K05850	XP_019926614
MSTRG.35576.1	22.6254	5.63e-08	peritrophin-1-like [Mizuhopecten yessoensis]	GO:0008061,GO:0006030,GO:0005576		XP_021368929
MSTRG.12533.17	-10.0355	0.000761014	calcium/calmodulin-dependent 3',5'-cyclic nucleotide phosphodiesterase 1A-like isoform X7 [Crassostrea virginica]	GO:0046872,GO:0007165,GO:0004114	K13755	XP_022326835
rna36094	20.8425	9.28e-07	piggyBac transposable element-derived protein 4-like [Crassostrea virginica]	NA		XP_022290940
MSTRG.7183.3	21.6143	3.61e-07	uncharacterized protein LOC111110296 isoform X1 [Crassostrea virginica]	NA		XP_022302429
MSTRG.29849.4	23.0344	6.37e-09	hypothetical protein CGI_10024863 [Crassostrea gigas]	NA		EKC36136
rna7510	-5.29949	1.78e-06	promethin [Branchiostoma belcheri tsingtauense]	GO:0016020,GO:0016021		ACQ91142
rna30853	-6.2253	0.000191998	uncharacterized protein LOC111099194 isoform X7 [Crassostrea virginica]	NA		XP_022286321
MSTRG.8174.3	22.0865	1.99e-07	thioredoxin domain-containing protein 15-like [Crassostrea virginica]	GO:0005623,GO:0016021,GO:0045454		XP_022317474
MSTRG.39980.2	-7.7102	0.00108399	tubulin gamma-1 chain [Crassostrea virginica]	GO:0005525,GO:0003924,GO:0007020,GO:0000930,GO:0031122,GO:0005874		XP_022310335
MSTRG.10076.10	21.9395	2.4e-07	LOW QUALITY PROTEIN: dynein heavy chain 7, axonemal-like [Crassostrea virginica]	GO:0016021		XP_022324546
MSTRG.6156.22	-6.96322	0.000296375	rab11 family-interacting protein 4B-like [Crassostrea virginica]	GO:0005509		XP_022316620
rna51290	-3.38291	0.000334861	kinesin-like protein KIF28P isoform X3 [Crassostrea virginica]	GO:0005524,GO:0003777,GO:0007018,GO:0005874,GO:0008017		XP_022299692
MSTRG.3484.5	-23.284	4.22e-08	Retrovirus-related Pol polyprotein from transposon 17.6 [Exaiptasia pallida]	NA		KXJ06669
rna14937	-22.2526	1.63e-08	hemicentin-1-like isoform X21 [Crassostrea virginica]	NA		XP_022324719
rna34885	-9.89452	8.28e-05	TNF receptor-associated factor 4-like isoform X5 [Crassostrea virginica]	GO:0004842,GO:0008270,GO:0007250,GO:0046330,GO:0005622,GO:0016567	K09848	XP_022341689
rna33051	-2.62745	0.00013659	protein CBFA2T1-like isoform X3 [Crassostrea virginica]	GO:0003700,GO:0045892,GO:0003714,GO:0046872	K10053	XP_022340292
MSTRG.36677.1	10.21	0.000218663	deoxyuridine 5'-triphosphate nucleotidohydrolase-like [Crassostrea virginica]	GO:0000287,GO:0005737,GO:0004170,GO:0006226,GO:0046081	K01520	XP_022301756
MSTRG.31678.1	21.2979	2.86e-07	phosphatidylinositol-binding clathrin assembly protein LAP-like isoform X31 [Crassostrea virginica]	NA		XP_022292164
MSTRG.3841.3	-24.1852	1.09e-09	PREDICTED: nitrogen regulatory protein GLN3 isoform X3 [Crassostrea gigas]	GO:0008270,GO:0000977,GO:0006366,GO:0048646,GO:0001228,GO:0003682,GO:0048468,GO:0045944,GO:0009888,GO:0009887,GO:0005634,GO:0005667,GO:0007507,GO:0001085,GO:0048565,GO:0045165		XP_011441602
rna58639	21.1091	6.72e-07	uncharacterized protein LOC111117317 [Crassostrea virginica]	NA		XP_022312089
MSTRG.5777.7	-22.6137	1.02e-07	G-protein coupled receptor GRL101-like isoform X1 [Crassostrea virginica]	GO:0004930,GO:0007165,GO:0016020,GO:0006470	K04306	XP_022315061
rna10647	-9.75678	1.32e-07	Plasma kallikrein [Crassostrea gigas]	GO:0006508,GO:0004252		EKC34397
MSTRG.19108.4	23.062	5.64e-08	myosin-10-like isoform X13 [Crassostrea virginica]	NA		XP_022337063
MSTRG.613.4	22.2454	2.21e-12	PREDICTED: RNA-directed DNA polymerase from mobile element jockey-like, partial [Saccoglossus kowalevskii]	NA		XP_006823893
MSTRG.3824.8	9.03841	0.00111046	LOW QUALITY PROTEIN: heterogeneous nuclear ribonucleoprotein A1	GO:0097159,GO:1901363	K12741	XP_022299571
MSTRG.3824.4	22.0266	2.15e-07	LOW QUALITY PROTEIN: heterogeneous nuclear ribonucleoprotein A1	GO:0097159,GO:1901363	K12741	XP_022299571
MSTRG.7014.14	-11.0391	0.000360672	uncharacterized protein LOC111124328 [Crassostrea virginica]	NA		XP_022322888
MSTRG.28607.7	12.2759	9.84e-14	histone demethylase UTY-like isoform X1 [Crassostrea virginica]	GO:0046872,GO:0016021,GO:0071557,GO:0008168,GO:0071558,GO:0032259	K11447	XP_022287881
MSTRG.16122.29	19.7334	3.42e-06	ribosome-binding protein 1-like isoform X16 [Crassostrea virginica]	GO:0016021	K14000	XP_022334682
MSTRG.40579.2	-24.1355	1.33e-08	tripartite motif-containing protein 45-like [Crassostrea virginica]	GO:0008270,GO:0046872,GO:0016874,GO:0005622		XP_022307346
MSTRG.2886.3	11.9785	2.14e-20	mRNA-capping enzyme [Crassostrea gigas]	GO:0005634,GO:0004725,GO:0006370,GO:0098507,GO:0004484,GO:0004651,GO:0035335,GO:0008138		EKC33700
MSTRG.17671.3	23.0089	2.5e-09	uncharacterized protein LOC111128871 isoform X8 [Crassostrea virginica]	NA		XP_022330493
MSTRG.32295.3	20.3731	1.62e-06	tigger transposable element-derived protein 2-like [Crassostrea virginica]	NA		XP_022300703
rna23781	21.5239	5.05e-10	uncharacterized protein LOC111128498 [Crassostrea virginica]	GO:0000166,GO:0051301,GO:0003677,GO:0005524		XP_022329822
MSTRG.16762.5	8.80988	2.69e-06	estrogen sulfotransferase-like [Mizuhopecten yessoensis]	GO:0018725,GO:0018724,GO:0018727,GO:0018726,GO:0080131,GO:0007155,GO:0008146,GO:0006584,GO:0008305,GO:0050694,GO:0007229,GO:0016232,GO:0051922,GO:0050698,GO:0004394,GO:0017095,GO:0005737,GO:0019111,GO:0001537,GO:0016020,GO:0006805,GO:0016021,GO:0001517,GO:0034930,GO:0016740,GO:0018721,GO:0018723,GO:0018722		XP_021340692
rna18604	-27.9407	4.74e-11	myosin heavy chain, striated muscle-like isoform X5 [Crassostrea virginica]	GO:0051015,GO:0016459,GO:0005524,GO:0003774		XP_022323364
rna18602	-4.99072	0.000774684	complement C1q-like protein 4 [Crassostrea virginica]	GO:0030246		XP_022322844
rna13925	24.5294	1.29e-09	uncharacterized protein LOC111123716 isoform X1 [Crassostrea virginica]	GO:0016021		XP_022321957
rna15180	-3.94288	8.96e-05	myomegalin-like isoform X4 [Crassostrea virginica]	NA		XP_022322575
rna9998	-22.6094	1.03e-07	sodium-coupled neutral amino acid transporter 9-like [Crassostrea virginica]	GO:0016021,GO:0005783,GO:0015171,GO:0003333	K14995	XP_022319193
rna52275	10.5817	1.05e-10	potassium voltage-gated channel subfamily A member 1-like isoform X1 [Crassostrea virginica]	GO:0071805,GO:0008076,GO:0005251,GO:0034765,GO:0051260		XP_022298092
MSTRG.34673.35	-23.9487	1.72e-08	protein split ends-like isoform X18 [Crassostrea virginica]	NA		XP_022297611
rna5654	-24.4375	8.75e-09	zinc finger protein 91-like isoform X2 [Crassostrea virginica]	NA		XP_022325385
MSTRG.28278.2	-23.992	1.62e-08		NA
rna27264	9.34792	0.000801102	LOW QUALITY PROTEIN: prospero homeobox protein 1-like [Crassostrea virginica]	GO:0003677,GO:0016021	K20211	XP_022331242
MSTRG.22229.2	21.0712	7.04e-07	ester hydrolase C11orf54 homolog [Crassostrea virginica]	GO:0005634,GO:0016787		XP_022337657
rna48656	21.4708	4.31e-07	CUGBP Elav-like family member 2 isoform X32 [Crassostrea virginica]	NA	K13207	XP_022290873
MSTRG.631.1	-23.9967	5.19e-08		NA
rna5615	15.5316	5.22e-07	PREDICTED: histone-lysine N-methyltransferase, H3 lysine-79 specific [Crassostrea gigas]	GO:0007165	K09855	XP_011456391
MSTRG.30814.1	10.0402	2.08e-05	glycoprotein 3-alpha-L-fucosyltransferase A-like [Crassostrea virginica]	NA		XP_022293775
rna24109	-21.2529	7.31e-08	1-phosphatidylinositol 4,5-bisphosphate phosphodiesterase beta-4-like isoform X4 [Crassostrea virginica]	GO:0044699,GO:0016787	K05858	XP_022329636
MSTRG.6160.3	17.6628	3.33e-05	LOW QUALITY PROTEIN: inactive pancreatic lipase-related protein 1-like [Crassostrea virginica]	GO:0005615,GO:0006629,GO:0016298,GO:0052689		XP_022313232
MSTRG.13332.1	-25.3362	2.44e-09	uncharacterized protein LOC111126330 [Crassostrea virginica]	GO:0016021		XP_022326579
rna17698	20.1805	8.02e-07	tyrosine-protein phosphatase non-receptor type 23-like isoform X1 [Crassostrea virginica]	GO:0060271,GO:0004725,GO:0043162,GO:0016020,GO:0030334,GO:0035335	K18040	XP_022322453
rna48918	2.86868	0.000836608	uncharacterized protein LOC111104616 [Crassostrea virginica]	NA		XP_022294349
MSTRG.8446.1	22.0224	2.16e-07	small G protein signaling modulator 3 homolog isoform X1 [Crassostrea virginica]	NA		XP_022314653
rna30614	26.2483	6.4e-10	low choriolytic enzyme-like [Crassostrea virginica]	GO:0008270,GO:0006508,GO:0004222		XP_022335713
rna10002	-24.971	4.12e-09	WD repeat-containing protein 63-like isoform X1 [Crassostrea virginica]	NA		XP_022317075
MSTRG.1.32	30	1.62e-12	cytochrome c oxidase subunit I [Crassostrea virginica]	GO:0004129,GO:0006119,GO:0005506,GO:0016021,GO:1902600,GO:0009060,GO:0005743,GO:0070469,GO:0020037	K02256	YP_254649
rna28411	-25.0824	3.52e-09	uncharacterized protein LOC111131785 isoform X1 [Crassostrea virginica]	NA		XP_022335194
rna17341	7.27854	0.000800063	phytanoyl-CoA dioxygenase domain-containing protein 1-like [Crassostrea virginica]	GO:0051213,GO:0055114		XP_022321535
MSTRG.5379.2	8.39928	0.000733678	probable protein phosphatase CG10417 [Crassostrea virginica]	GO:0004722,GO:0006470	K17499	XP_022318678
MSTRG.21905.5	-24.5499	7.48e-09	solute carrier family 12 member 9-like isoform X2 [Crassostrea virginica]	GO:0006811,GO:0055085,GO:0016021,GO:0005215	K14429	XP_022341763
MSTRG.22345.29	-24.223	1.53e-10	pleckstrin homology domain-containing family G member 5-like isoform X13 [Crassostrea virginica]	GO:0035023,GO:0005089,GO:0043547	K19464	XP_022337383
rna30796	-24.3875	6.5e-09	transmembrane protein 64-like [Crassostrea virginica]	GO:0016021		XP_022338199
rna45921	-10.4502	0.000514625	DNA ligase 1-like isoform X9 [Crassostrea virginica]	NA		XP_022293032
rna45924	22.2051	1.71e-07	NA	NA		NA
MSTRG.36181.1	-23.4152	1.99e-13	uncharacterized protein LOC111108310 [Crassostrea virginica]	NA		XP_022299809
MSTRG.7702.10	-6.66936	0.000938806	PREDICTED: probable chitinase 3 [Crassostrea gigas]	GO:0004568,GO:0005975,GO:0008061,GO:0006032,GO:0005576,GO:0030246	K01183	XP_019924597
MSTRG.28444.11	-23.8643	1.93e-08	cubilin-like isoform X3 [Crassostrea virginica]	GO:0016021		XP_022288969
rna30638	22.3551	1.42e-07	LIM domain kinase 2-like isoform X5 [Crassostrea virginica]	GO:0000166,GO:0046872,GO:0016310,GO:0016301	K05743	XP_022339633
rna20032	5.25068	0.000788679	heat shock 70 kDa protein 12A-like isoform X1 [Crassostrea virginica]	NA		XP_022325854
MSTRG.4914.5	-6.87182	0.000744768	PREDICTED: dystonin-like [Priapulus caudatus]	NA		XP_014680833
rna12820	-24.67	6.32e-09	ectonucleotide pyrophosphatase/phosphodiesterase family member 5-like [Crassostrea virginica]	GO:0003824,GO:0008152	K18398	XP_022317510
MSTRG.644.1	-5.14077	0.000502799	myeloid differentiation primary response protein MyD88-like [Crassostrea virginica]	GO:0007165		XP_022309205
rna17379	-15.7284	0.000358802	Exocyst complex component 1 [Crassostrea gigas]	GO:0005546,GO:0006893,GO:0017049,GO:0006887,GO:0005886,GO:0000145,GO:0051601	K19983	EKC42997
MSTRG.25253.10	-22.1994	1.75e-07	pyrin-like [Crassostrea virginica]	NA		XP_022345838
MSTRG.14950.2	-22.2535	1.63e-07		NA
MSTRG.2971.1	-25.0682	3.59e-09	uncharacterized protein LOC111137894 [Crassostrea virginica]	NA		XP_022345304
rna35048	21.8461	2.7e-07	uncharacterized protein LOC111134855 isoform X3 [Crassostrea virginica]	NA		XP_022340026
MSTRG.34023.2	-12.4783	0.00107333	uncharacterized protein LOC111109600 [Crassostrea virginica]	GO:0016021		XP_022301500
MSTRG.22569.1	3.26581	0.000382482		NA
MSTRG.20658.32	-8.67369	0.000555555	PREDICTED: uncharacterized protein LOC105318542 [Crassostrea gigas]	NA		XP_011414038
rna38705	6.80065	0.000107982	beta-arrestin-1-like isoform X3 [Crassostrea virginica]	GO:0007165	K04439	XP_022339641
rna38703	7.2905	0.000191083	beta-arrestin-1-like isoform X3 [Crassostrea virginica]	GO:0007165	K04439	XP_022339641
rna57236	17.6662	3.32e-05	mothers against decapentaplegic homolog 3-like isoform X3 [Crassostrea virginica]	GO:0005634,GO:0005667,GO:0003677,GO:0003700,GO:0005737,GO:0006351,GO:0007179,GO:0006355	K04500	XP_022306396
MSTRG.40712.136	20.2023	1.99e-06	kielin/chordin-like protein isoform X18 [Crassostrea virginica]	NA		XP_022310735
MSTRG.11864.1	-21.9776	1.97e-10	Guanine nucleotide exchange factor VAV2 [Crassostrea gigas]	GO:0035023,GO:0016021,GO:0005089,GO:0005622,GO:0035556,GO:0043547	K05730	EKC42251
MSTRG.11864.7	23.9881	1.62e-08	Guanine nucleotide exchange factor VAV2 [Crassostrea gigas]	GO:0035023,GO:0016021,GO:0005089,GO:0005622,GO:0035556,GO:0043547	K05730	EKC42251
MSTRG.2206.4	6.33483	9.2e-05	uncharacterized protein LOC111099246 [Crassostrea virginica]	NA		XP_022286384
MSTRG.25448.1	-25.4522	2.06e-09	PREDICTED: uncharacterized protein LOC105317089 [Crassostrea gigas]	GO:0003676		XP_011411923
rna16184	20.9125	8.54e-07	Sodium- and chloride-dependent GABA transporter 1 [Crassostrea gigas]	GO:0006836,GO:0005328,GO:0055085,GO:0016021	K05039	EKC38320
MSTRG.8614.2	-6.09173	0.000673259	PREDICTED: neuroligin 4-like isoform X1 [Crassostrea gigas]	GO:0005615,GO:0007165,GO:0052689		XP_011452965
MSTRG.28450.8	-7.50079	1.66e-06	connector enhancer of kinase suppressor of ras 2-like isoform X6 [Crassostrea virginica]	GO:0016310,GO:0016301	K17536	XP_022289042
rna62674	18.4027	1.51e-05	uncharacterized protein LOC111112301 isoform X7 [Crassostrea virginica]	GO:0005509,GO:0006629		XP_022305430
rna28280	3.31127	9.2e-06	E3 ubiquitin-protein ligase ARI4 [Mizuhopecten yessoensis]	GO:0046872	K11968	OWF34720
rna28286	10.2934	2.32e-05	hypothetical protein CAPTEDRAFT_158346 [Capitella teleta]	GO:0005524,GO:0005737,GO:0016021,GO:0004829,GO:0006435	K01868	ELU14394
MSTRG.24825.2	20.6582	1.16e-06	tripeptidyl-peptidase 2-like [Crassostrea virginica]	GO:0006508,GO:0004252	K01280	XP_022341956
MSTRG.835.16	21.3352	5.1e-07	glutamate-rich protein 3-like isoform X4 [Crassostrea virginica]	NA		XP_022321692
rna46972	8.90351	2.02e-05	arginine/serine-rich protein PNISR-like isoform X3 [Crassostrea virginica]	GO:0016021		XP_022292999
MSTRG.11811.7	20.0622	2.34e-06	nucleoprotein TPR-like [Crassostrea virginica]	NA		XP_022322801
MSTRG.32319.5	-8.58477	0.00102514	endonuclease/reverse transcriptase [Branchiostoma floridae]	GO:0090305,GO:0003964,GO:0004519,GO:0006278		AAL40415
MSTRG.4475.6	-24.3295	1.02e-08	SCO-spondin-like isoform X2 [Crassostrea virginica]	GO:0016021		XP_022317268
MSTRG.4475.4	-23.0707	5.58e-08	SCO-spondin-like isoform X2 [Crassostrea virginica]	GO:0016021		XP_022317268
MSTRG.9487.9	-8.24187	9.12e-07	LOW QUALITY PROTEIN: supervillin-like [Crassostrea virginica]	GO:0051015,GO:0007010	K10369	XP_022322414
MSTRG.24950.6	19.5866	1.47e-06	uncharacterized protein LOC111104431 isoform X4 [Crassostrea virginica]	NA		XP_022294085
MSTRG.40818.13	-10.0148	0.00126821	uncharacterized protein LOC111110942 isoform X6 [Crassostrea virginica]	NA		XP_022303318
MSTRG.7625.2	-24.0668	1.46e-08		NA
MSTRG.19607.2	-24.9853	4.04e-09	uncharacterized protein LOC111137896 [Crassostrea virginica]	GO:0016020,GO:0016021		XP_022345303
rna48311	20.5117	6.29e-07	Heterogeneous nuclear ribonucleoprotein D0 [Exaiptasia pallida]	NA		KXJ12627
rna63436	-22.0336	1.59e-12	integral membrane protein GPR155-like isoform X5 [Crassostrea virginica]	GO:0055085,GO:0016021,GO:0005622,GO:0035556		XP_022305505
MSTRG.2420.7	-3.54919	0.000196093	differentially expressed in FDCP 8 homolog A-like [Crassostrea virginica]	GO:0008270,GO:0005622,GO:0035556		XP_022331608
rna29108	-11.1938	7.21e-05	1-phosphatidylinositol 4,5-bisphosphate phosphodiesterase gamma-1-like isoform X4 [Crassostrea virginica]	GO:0006629,GO:0044237,GO:0016787	K01116	XP_022335652
MSTRG.17810.17	22.9034	6.95e-08	LOW QUALITY PROTEIN: enolase-phosphatase E1-like [Crassostrea virginica]	GO:0016020		XP_022331845
MSTRG.32268.8	-24.806	1.06e-11	protein henna-like [Crassostrea virginica]	GO:0008152,GO:0004497	K00500	XP_022295078
MSTRG.21148.9	19.584	4.06e-06	E3 ubiquitin-protein ligase TRIM33 [Crassostrea gigas]	GO:0008270,GO:0071805,GO:0016021,GO:0005242,GO:0034765,GO:0005622,GO:0016874		EKC39438
MSTRG.31929.3	13.0894	0.00115024	elongation factor 2-like [Crassostrea virginica]	GO:0005525,GO:0003746,GO:0003924,GO:0006414	K03234	XP_022292513
MSTRG.15172.5	11.0926	8.95e-06	PREDICTED: dentin sialophosphoprotein-like [Biomphalaria glabrata]	GO:0016021,GO:0016310,GO:0016301		XP_013069637
rna61805	-22.6443	9.84e-08	histone deacetylase 4-like isoform X9 [Crassostrea virginica]	GO:0016787	K11406	XP_022309890
rna20995	-7.42839	7.94e-06	activin receptor type-1-like [Crassostrea virginica]	GO:0005524,GO:0004702,GO:0046872,GO:0016021,GO:0007178,GO:0023014,GO:0004675	K04675	XP_022324124
rna12715	20.0059	2.5e-06	fibrillin-2-like isoform X4 [Crassostrea virginica]	NA		XP_022315921
MSTRG.5522.6	22.2439	5.22e-08	LOW QUALITY PROTEIN: trinucleotide repeat-containing gene 18 protein-like [Crassostrea virginica]	GO:0030154,GO:0003682		XP_022319473
MSTRG.23911.2	-12.6283	0.00124374	EF-hand domain-containing family member C2-like [Crassostrea virginica]	GO:0005509		XP_022340479
rna54517	-21.7865	2.95e-07	FMRFamide receptor-like [Crassostrea virginica]	GO:0004930,GO:0008528,GO:0007218,GO:0007186,GO:0007154,GO:0005509,GO:0016020,GO:0016021		XP_022302637
MSTRG.4578.5	-23.5187	3.08e-08	fatty acid synthase-like [Crassostrea virginica]	GO:0004315,GO:0004314,GO:0004317,GO:0004316,GO:0004319,GO:0016295,GO:0016296,GO:0004320,GO:0055114,GO:0031177,GO:0009058,GO:0004313		XP_022314347
rna24456	-23.9633	1.68e-08	neuronal acetylcholine receptor subunit alpha-2-like [Crassostrea virginica]	GO:0045211,GO:0098655,GO:0016021,GO:0030054,GO:0005230		XP_022331139
MSTRG.39590.8	23.0066	5.03e-08	protein FAM214A-like isoform X3 [Crassostrea virginica]	GO:0016020,GO:0016021		XP_022306458
MSTRG.32498.2	20.9564	8.1e-07	uncharacterized protein LOC111118949 [Crassostrea virginica]	NA		XP_022314388
MSTRG.30663.13	-12.6425	1.34e-05	diacylglycerol kinase zeta-like isoform X10 [Crassostrea virginica]	NA	K00901	XP_022293835
rna39625	-11.8568	3.9e-05	angiomotin-like isoform X4 [Crassostrea virginica]	NA	K06104	XP_022340907
rna63326	21.4794	4.27e-07	transmembrane protein 198-like [Crassostrea virginica]	GO:0016021		XP_022303371
MSTRG.40712.229	22.8675	9.72e-14	kielin/chordin-like protein isoform X18 [Crassostrea virginica]	NA		XP_022310735
MSTRG.8166.1	3.34631	0.000269008	PREDICTED: uncharacterized protein LOC105333822 [Crassostrea gigas]	NA		XP_011435331
MSTRG.17744.88	21.3455	5.03e-07	PREDICTED: stress protein DDR48-like [Salmo salar]	GO:0004725,GO:0016791,GO:0016311,GO:0035335,GO:0016787		XP_014065180
MSTRG.20552.34	-23.8356	2.01e-08	CAP-Gly domain-containing linker protein 1-like isoform X5 [Crassostrea virginica]	NA	K10421	XP_022340682
MSTRG.23123.46	21.493	1.16e-07	hypothetical protein OXYTRI_13058 (macronuclear) [Oxytricha trifallax]	NA		EJY66653
rna36706	25.2632	2.71e-09	PREDICTED: protein CWC15 homolog A-like [Crassostrea gigas]	GO:0003723,GO:0005515,GO:0071013,GO:0005654,GO:0000398		XP_011412587
rna4736	5.62298	0.000798721	beta-1	GO:0016021,GO:0006486,GO:0008378,GO:0000139	K02175	XP_022340731
MSTRG.30714.5	-10.8311	2.43e-07	arginine/serine-rich protein PNISR-like isoform X3 [Crassostrea virginica]	GO:0016021		XP_022292999
rna47566	22.911	1.99e-11	spondin-1-like isoform X3 [Crassostrea virginica]	GO:0004867,GO:0010951,GO:0006396		XP_022294477
MSTRG.12676.25	-24.1326	1.34e-08	fibronectin type III domain-containing protein 2-like isoform X3 [Crassostrea virginica]	GO:0005576		XP_022325173
rna235	-24.8713	4.97e-14	acyl-CoA synthetase short-chain family member 3, mitochondrial-like isoform X1 [Crassostrea virginica]	GO:0003824,GO:0008152	K01908	XP_022288280
MSTRG.25072.15	20.8645	8.96e-08	E3 ubiquitin-protein ligase TRIM71-like [Crassostrea virginica]	NA		XP_022340402
MSTRG.11099.2	-12.4036	0.000562752	mucin-2-like [Crassostrea virginica]	NA		XP_022328264
rna49998	-22.3848	1.38e-07	PREDICTED: histone-lysine N-methyltransferase SETMAR-like [Amyelois transitella]	NA		XP_013193376
rna32298	-24.63	6.68e-09	b(0,+)-type amino acid transporter 1-like isoform X3 [Crassostrea virginica]	GO:0016020,GO:0016021,GO:0015171,GO:0003333	K13868	XP_022339571
rna40934	-24.07	1.46e-08	dual specificity protein phosphatase 18-like [Crassostrea virginica]	GO:0016791	K14165	XP_022290653
rna40939	-22.1162	5.49e-08	uncharacterized protein LOC111099878 isoform X1 [Crassostrea virginica]	NA		XP_022287069
MSTRG.6895.7	-22.7346	8.75e-08	uncharacterized protein LOC111119466 isoform X1 [Crassostrea virginica]	NA		XP_022315364
rna39112	20.541	1.33e-06	uncharacterized protein LOC111132208 [Crassostrea virginica]	NA		XP_022335693
MSTRG.16775.4	-25.1022	3.42e-09	scavenger receptor class B member 1 isoform B [Alligator mississippiensis]	GO:0005634,GO:0005615,GO:0070062,GO:0005737,GO:0002020	K08770	KYO39601
rna13972	21.3143	5.23e-07	tripartite motif-containing protein 2-like isoform X4 [Crassostrea virginica]	GO:0008270,GO:0005622	K11997	XP_022322189
rna57186	7.24461	2.02e-07	Prestalk protein [Cricetulus griseus]	GO:0016020,GO:0016021		EGW05636
MSTRG.26984.94	-23.0137	6.06e-08	uncharacterized protein LOC111100405 [Crassostrea virginica]	NA		XP_022287950
MSTRG.5569.2	20.6081	1.23e-06	Retrovirus-related Pol polyprotein from transposon 412, partial [Stegodyphus mimosarum]	GO:0043170,GO:0005488,GO:0044238		KFM59232
rna41794	6.46573	1.88e-05	pyrokinin-1 receptor-like isoform X3 [Crassostrea virginica]	GO:0004930,GO:0007186,GO:0016021	K05052	XP_022287286
MSTRG.40079.30	21.8725	6.1e-10	uncharacterized protein LOC111112810 isoform X9 [Crassostrea virginica]	NA		XP_022306335
MSTRG.41077.1	18.7046	7.44e-07	tyramine receptor 1-like [Crassostrea virginica]	NA		XP_022308140
MSTRG.17574.24	20.0131	2.48e-06	uncharacterized protein LOC111128871 isoform X12 [Crassostrea virginica]	NA		XP_022330497
rna7842	-3.92784	0.000462327	40S ribosomal protein S15Aa [Crassostrea virginica]	GO:0003735,GO:0022627,GO:0002181,GO:0016787	K02957	XP_022313462
rna15050	21.009	7.59e-07	uncharacterized protein LOC111123701 [Crassostrea virginica]	NA		XP_022321935
MSTRG.17225.3	-7.9809	6.01e-05	protein phosphatase 1 regulatory subunit 37-like [Crassostrea virginica]	NA	K17576	XP_022331799
MSTRG.26743.1	18.88	8.95e-06	putative inhibitor of apoptosis [Crassostrea virginica]	GO:0008270,GO:0046872		XP_022288931
MSTRG.15303.4	4.24508	0.000261504	PREDICTED: 5'-AMP-activated protein kinase subunit beta-2 isoform X2 [Crassostrea gigas]	GO:0045859,GO:0007165,GO:0016310,GO:0016301,GO:0031588	K07199	XP_011450447
MSTRG.1914.1	-8.2642	3.23e-05	PREDICTED: uncharacterized protein LOC109617872 [Crassostrea gigas]	NA		XP_019920316
rna16256	-22.0315	4.13e-08	uncharacterized protein LOC111126036 [Crassostrea virginica]	GO:0016790,GO:0006633		XP_022326119
MSTRG.13328.4	-23.6148	2.71e-08	uncharacterized protein LOC111126330 [Crassostrea virginica]	GO:0016021		XP_022326579
MSTRG.13155.33	23.3512	2.55e-11	lachesin-like [Crassostrea virginica]	GO:0005509,GO:0008152,GO:0016021,GO:0004571		XP_022327445
MSTRG.18909.2	19.8253	3.07e-06	sacsin-like [Crassostrea virginica]	NA		XP_022329314
MSTRG.30435.3	18.7501	1.03e-05	hypothetical protein CGI_10021723 [Crassostrea gigas]	GO:0016021		EKC34741
MSTRG.10748.2	20.9726	7.93e-07	uncharacterized protein LOC111124015 [Crassostrea virginica]	NA		XP_022322567
rna38578	22.4927	1.19e-07	CUGBP Elav-like family member 2 isoform X30 [Crassostrea virginica]	NA	K13207	XP_022337336
rna1406	-23.0865	5.5e-08	transmembrane protein 117-like isoform X3 [Crassostrea virginica]	GO:0016021		XP_022335629
rna8144	19.5782	4.08e-06	uncharacterized protein LOC111119297 isoform X19 [Crassostrea virginica]	NA		XP_022315051
rna23251	21.3068	8.79e-08	PREDICTED: 5'-AMP-activated protein kinase subunit beta-2 isoform X2 [Crassostrea gigas]	GO:0050794,GO:0009987	K07199	XP_011450447
rna23256	21.2191	5.88e-07	F-box/WD repeat-containing protein 2-like [Crassostrea virginica]	NA	K10261	XP_022333153
MSTRG.32146.34	-22.0345	2.16e-07	protein FAM228B-like isoform X10 [Crassostrea virginica]	NA		XP_022295330
MSTRG.36434.4	20.9522	8.14e-07	ectopic P granules protein 5 homolog [Crassostrea virginica]	GO:0006914	K10129	XP_022298206
MSTRG.11082.5	-21.8442	2.75e-07	hypothetical protein CGI_10026081 [Crassostrea gigas]	GO:0016788		EKC29693
rna16995	20.217	1.95e-06	uncharacterized protein LOC111123436 [Crassostrea virginica]	NA		XP_022321460
rna47401	-9.18109	0.000962335	potassium voltage-gated channel subfamily KQT member 1-like isoform X2 [Crassostrea virginica]	GO:0005249,GO:0071805,GO:0001822,GO:0008076,GO:0097205	K04926	XP_022294128
MSTRG.19977.8	21.9385	2.4e-07	PREDICTED: LOW QUALITY PROTEIN: NAD(P)H-hydrate epimerase [Pelodiscus sinensis]	NA		XP_006114032
rna24225	-23.072	5.6e-08	PREDICTED: spermatogenesis-defective protein 39 homolog isoform X1 [Crassostrea gigas]	GO:0016020,GO:0016021,GO:0061008		XP_011448446
rna26885	-8.70532	4.09e-05	cancer-related nucleoside-triphosphatase-like isoform X1 [Crassostrea virginica]	GO:0005524,GO:0016311,GO:0098519	K06928	XP_022329300
MSTRG.2573.1	21.9356	2.41e-07	transient receptor potential cation channel subfamily M member 2-like [Crassostrea virginica]	GO:0005216,GO:0034220,GO:0016021,GO:0016787		XP_022345713
MSTRG.2644.17	-8.54362	0.000298721	rho family-interacting cell polarization regulator 2-like isoform X3 [Crassostrea virginica]	NA		XP_022320735
MSTRG.2644.13	-12.0977	4.89e-05	rho family-interacting cell polarization regulator 2-like isoform X6 [Crassostrea virginica]	NA		XP_022320759
MSTRG.33868.1	23.1305	5.15e-08		NA
rna3898	19.3958	5.02e-06	nuclear receptor ROR-beta-like isoform X1 [Crassostrea virginica]	GO:0005634,GO:0003700,GO:0008270,GO:0006351,GO:0003707,GO:0006355,GO:0043565,GO:0043401	K08531	XP_022310915
MSTRG.32270.3	20.4718	1.44e-06	uncharacterized protein LOC111103018 [Crassostrea virginica]	NA		XP_022291713
rna31050	21.6366	3.51e-07	uncharacterized protein LOC111136426 [Crassostrea virginica]	NA		XP_022342975
MSTRG.11603.24	9.37829	0.000162579	PREDICTED: high affinity cGMP-specific 3',5'-cyclic phosphodiesterase 9A-like, partial [Biomphalaria glabrata]	GO:0008081	K13761	XP_013092249
rna18144	-18.2021	1.93e-06	cGMP-dependent 3,5-cyclic phosphodiesterase [Crassostrea gigas]	GO:0046872,GO:0007165,GO:0008081,GO:0004114,GO:0016787	K18283	EKC18141
MSTRG.3794.10	7.25045	4.1e-06	hypothetical protein CGI_10020949 [Crassostrea gigas]	NA		EKC25035
MSTRG.21973.1	8.52662	2.72e-06	PREDICTED: dentin sialophosphoprotein isoform X1 [Crassostrea gigas]	NA		XP_011441793
MSTRG.21367.12	-4.97813	0.000406508	arginine-glutamic acid dipeptide repeats protein-like isoform X1 [Crassostrea virginica]	NA	K05628	XP_022341856
MSTRG.12434.2	19.0099	2.05e-06	uncharacterized protein LOC111123695 [Crassostrea virginica]	NA		XP_022321924
rna12939	15.6006	0.0002719	uncharacterized protein LOC111127004 isoform X1 [Crassostrea virginica]	GO:0005581		XP_022327678
MSTRG.41342.5	22.7081	8.38e-08	uncharacterized protein LOC111116160 [Crassostrea virginica]	NA		XP_022310868
rna17264	-6.86097	4.06e-05	dynein beta chain, flagellar outer arm-like isoform X15 [Crassostrea virginica]	NA	K10408	XP_022320186
MSTRG.4738.28	-27.6304	7.73e-11	uncharacterized protein LOC111122316 isoform X3 [Crassostrea virginica]	NA	K10380	XP_022319705
rna31119	7.1918	3.01e-05	LOW QUALITY PROTEIN: coiled-coil domain-containing protein 150-like [Crassostrea virginica]	NA		XP_022338690
rna30244	12.481	0.00127913	LIM domain-containing protein jub-like isoform X2 [Crassostrea virginica]	GO:0008270	K16682	XP_022338377
rna3915	-11.8205	0.0010456	sodium-dependent proline transporter-like isoform X2 [Crassostrea virginica]	GO:0006810		XP_022311573
rna26489	-23.1138	1.73e-12	RNA-binding protein 4.1-like isoform X1 [Crassostrea virginica]	NA		XP_022333259
rna29372	16.5918	0.000101344	piwi-like protein 1 isoform X2 [Crassostrea virginica]	GO:0003676,GO:0007286,GO:0034584	K02156	XP_022338755
rna29379	-18.9116	9.58e-06	PREDICTED: oxysterol-binding protein 1-like isoform X2 [Lingula anatina]	GO:0006869	K20456	XP_013405380
rna11580	23.4883	1.29e-08	NA	NA	K05705	NA
MSTRG.9048.5	-7.72766	0.000709394	group XIIA secretory phospholipase A2-like [Crassostrea virginica]	GO:0004623,GO:0005509,GO:0016042,GO:0005576	K01047	XP_022319173
MSTRG.42977.2	6.64191	0.000940495	PREDICTED: ATP-dependent zinc metalloprotease YME1L1-like [Crassostrea gigas]	GO:0005524,GO:0006508,GO:0016021,GO:0004222	K08955	XP_011436973
rna37236	11.2941	0.0011514	uncharacterized protein LOC111135426 [Crassostrea virginica]	GO:0006955,GO:0016021,GO:0005164		XP_022341190
MSTRG.22406.2	-21.9682	2.35e-07	uncharacterized protein LOC111133324 [Crassostrea virginica]	NA		XP_022337297
rna58537	-22.1291	1.92e-07	Glucose-dependent insulinotropic receptor, partial [Phaethon lepturus]	GO:0016020,GO:0016021		KFQ71120
MSTRG.37317.4	17.4645	4.1e-05	autophagy-related protein 9A-like isoform X1 [Crassostrea virginica]	GO:0016021	K17907	XP_022308840
rna48638	20.916	1.03e-08	CUGBP Elav-like family member 2 isoform X32 [Crassostrea virginica]	NA	K13207	XP_022290873
MSTRG.35843.9	-22.197	1.75e-07	F-box only protein 7-like [Crassostrea virginica]	GO:0008061,GO:0006030,GO:0005576	K10293	XP_022298006
MSTRG.12184.2	22.1812	1.77e-07	Heat shock 70 kDa protein 12A [Crassostrea gigas]	GO:0005669,GO:0006367		EKC34495
MSTRG.28185.6	-22.3521	1.44e-07	glycerol-3-phosphate acyltransferase 1, mitochondrial-like [Crassostrea virginica]	GO:0008374,GO:0044255	K00629	XP_022287408
MSTRG.15557.71	-24.431	8.82e-09	hypothetical protein CGI_10004472 [Crassostrea gigas]	NA		EKC21167
rna11287	-23.6316	2.65e-08	uncharacterized protein LOC111120608 [Crassostrea virginica]	GO:0008080		XP_022317160
MSTRG.12847.1	-6.93552	5.72e-05	mitochondrial import inner membrane translocase subunit Tim8 A-like [Crassostrea virginica]	GO:0006812,GO:0046872,GO:0005739,GO:0015031	K17780	XP_022327113
rna41054	18.9402	3.58e-08	uncharacterized protein LOC111100389 [Crassostrea virginica]	NA		XP_022287892
rna35511	-7.50138	0.00061316	beta-hexosaminidase subunit alpha-like isoform X2 [Crassostrea virginica]	GO:0005975,GO:0016021,GO:0004563	K12373	XP_022337479
MSTRG.14321.2	22.8585	6.06e-08	60S ribosomal protein L9-like [Crassostrea virginica]	GO:0003735,GO:0005840,GO:0019843,GO:0006412	K02940	XP_022321497
MSTRG.5122.3	-23.0909	5.47e-08	uncharacterized protein LOC111120948 [Crassostrea virginica]	NA		XP_022317715
MSTRG.31773.5	-18.5947	6.41e-09	toll-interacting protein-like isoform X3 [Crassostrea virginica]	NA	K05402	XP_022343160
rna14835	19.7755	3.26e-06	hemicentin-1-like isoform X34 [Crassostrea virginica]	NA		XP_022324733
MSTRG.37424.4	8.56028	0.000499328	tripartite motif-containing protein 3-like [Crassostrea virginica]	NA	K11997	XP_022309167
MSTRG.18992.1	21.3582	4.11e-10	PREDICTED: cleavage and polyadenylation specificity factor subunit 2-like [Crassostrea gigas]	GO:0005847,GO:0006378,GO:0006379	K14402	XP_019919822
rna37652	-7.85514	0.00032944	dedicator of cytokinesis protein 1-like isoform X5 [Crassostrea virginica]	GO:0007010,GO:0007264,GO:0005085,GO:0005096,GO:0016477,GO:0005622,GO:0043547		XP_022344057
rna5289	22.0623	1.13e-11	PREDICTED: probable calcium-binding protein CML34 [Aplysia californica]	GO:0005509		XP_005104678
MSTRG.21572.11	-10.7209	7.81e-05	b(0,+)-type amino acid transporter 1-like isoform X3 [Crassostrea virginica]	GO:0016021,GO:0015171,GO:0003333		XP_022286094
rna20111	-5.78319	3.96e-05	probable Xaa-Pro aminopeptidase 3 [Crassostrea virginica]	GO:0006508,GO:0004177,GO:0030145	K01262	XP_022325307
rna7070	10.3319	0.000184756	axin-1-like isoform X1 [Crassostrea virginica]	GO:0030877,GO:0001522,GO:0003723,GO:0007165,GO:0009982,GO:0030159	K02157	XP_022314836
MSTRG.23123.61	24.7538	5.6e-09	hypothetical protein OXYTRI_13058 (macronuclear) [Oxytricha trifallax]	NA		EJY66653
MSTRG.23111.20	-22.8109	7.91e-08	muscle M-line assembly protein unc-89-like isoform X5 [Crassostrea virginica]	NA		XP_022336572
rna28107	-10.0892	2.08e-06	calpain-B-like isoform X17 [Crassostrea virginica]	NA		XP_022333322
rna65605	20.1313	2.16e-06	endothelin-converting enzyme 1-like isoform X2 [Crassostrea virginica]	GO:0006508,GO:0016020,GO:0016021,GO:0004222,GO:0008237		XP_022312294
MSTRG.9746.13	24.0263	1.54e-08	neuronal membrane glycoprotein M6-a-like isoform X1 [Crassostrea virginica]	NA		XP_022320352
MSTRG.12559.4	-12.1302	0.000237824	PREDICTED: DBH-like monooxygenase protein 1 homolog isoform X2 [Crassostrea gigas]	GO:0005507,GO:0016715,GO:0055114		XP_019920118
rna25356	8.52429	0.00080325	homeobox protein six1-like [Crassostrea virginica]	GO:0008283,GO:0005634,GO:0003700,GO:0006915,GO:0006355,GO:0043565,GO:0048513	K19472	XP_022331483
MSTRG.6215.9	8.03724	2.2e-05	maltase-glucoamylase, intestinal-like [Crassostrea virginica]	GO:0005975,GO:0016021,GO:0004553,GO:0030246	K12047	XP_022314501
rna5588	17.9626	2.42e-05	LIM domain only protein 3-like isoform X4 [Crassostrea virginica]	GO:0008270		XP_022335523
MSTRG.12250.2	22.1389	1.12e-11	ELMO domain-containing protein 2-like isoform X1 [Crassostrea virginica]	GO:0005096,GO:0016021,GO:0043547,GO:0050688		XP_022326719
rna55764	-25.8116	1.22e-09	F-actin-capping protein subunit alpha-1-like isoform X2 [Crassostrea virginica]	GO:0051015,GO:0098641,GO:0051016,GO:0070062,GO:0005903,GO:0005913,GO:0016020,GO:0071203,GO:0008290,GO:0098609,GO:0030863	K10364	XP_022298240
MSTRG.31380.9	20.5215	1.36e-06	uncharacterized protein LOC111103465 isoform X9 [Crassostrea virginica]	NA		XP_022292464
rna35222	21.5542	3.05e-07	argininosuccinate lyase-like isoform X2 [Crassostrea virginica]	GO:0000050,GO:0051262,GO:0042450,GO:0005829,GO:0004056	K01755	XP_022341817
MSTRG.19582.10	-23.3629	5.55e-11	uncharacterized protein LOC111134908 [Crassostrea virginica]	NA		XP_022340157
MSTRG.23123.16	7.12509	3.47e-05	hypothetical protein OXYTRI_13058 (macronuclear) [Oxytricha trifallax]	NA		EJY66653
MSTRG.23123.15	11.4387	3.57e-08	hypothetical protein OXYTRI_13058 (macronuclear) [Oxytricha trifallax]	NA		EJY66653
MSTRG.12862.13	4.04412	0.0011032	next to BRCA1 gene 1 protein-like isoform X1 [Crassostrea virginica]	GO:0005515,GO:0046872,GO:0044444,GO:0009987	K17987	XP_022323351
rna23856	-23.9145	4.53e-09	hemicentin-1-like isoform X2 [Crassostrea virginica]	NA		XP_022334201
rna23850	-24.4365	8.76e-09	hemicentin-1-like [Crassostrea virginica]	GO:0006950		XP_022335192
rna24880	-10.383	5.72e-05	PREDICTED: sporulation-specific protein 15-like [Crassostrea gigas]	NA	K20478	XP_011451234
MSTRG.32657.4	19.9357	2.71e-06	protein HEXIM1-like [Crassostrea virginica]	GO:0000122,GO:0005634,GO:0005737,GO:0017069,GO:0004861,GO:0071901		XP_022301665
MSTRG.27449.1	-5.47373	0.000980317	uncharacterized protein LOC111113547 [Crassostrea virginica]	NA		XP_022307547
rna46317	-23.1299	1.97e-13	PREDICTED: trihelix transcription factor GT-3a-like [Crassostrea gigas]	GO:0046872,GO:0016491,GO:0055114		XP_011447769
rna7147	11.1214	8.03e-05	ubiquitin carboxyl-terminal hydrolase 14-like [Mizuhopecten yessoensis]	GO:0016579,GO:0070628,GO:0007268,GO:0045202,GO:0009986,GO:0006511,GO:0004843,GO:0070062,GO:0004866,GO:0005737,GO:0010951,GO:0050920,GO:1903070		XP_021363919
MSTRG.6812.10	-25.1482	6.43e-10	[Protein ADP-ribosylarginine] hydrolase [Crassostrea gigas]	GO:0000287,GO:0003875,GO:0031338,GO:0090630,GO:0005096,GO:0012505,GO:0051725,GO:0006886,GO:0017137,GO:0005622	K01245	EKC31718
rna42546	21.0544	7.2e-07	PREDICTED: F-box-like/WD repeat-containing protein TBL1X [Octopus bimaculoides]	GO:0019904,GO:0043627,GO:0008022,GO:0006351,GO:0044212,GO:0000118,GO:0003682,GO:0008013,GO:0008134,GO:0045444,GO:0048545,GO:0045944,GO:0000122,GO:0007605,GO:0005667,GO:0005876,GO:0043161,GO:0003714,GO:0042393,GO:0017053,GO:0060070,GO:0016575	K04508	XP_014776380
MSTRG.19612.9	4.55483	0.000679677	LOW QUALITY PROTEIN: metastasis suppressor protein 1-like [Crassostrea virginica]	GO:0007009,GO:0003779,GO:0016021	K20128	XP_022338497
MSTRG.13451.2	-4.71351	0.000730363	LOW QUALITY PROTEIN: D(2) dopamine receptor A-like [Crassostrea virginica]	GO:0004930,GO:0007186,GO:0016021		XP_022325115
rna27754	-21.9443	2.42e-07	uncharacterized protein LOC111108039 [Crassostrea virginica]	NA		XP_022299237
rna47541	21.966	1.56e-07	rho GTPase-activating protein 20-like isoform X6 [Crassostrea virginica]	NA	K20641	XP_022292016
rna22518	20.8054	5.45e-07	ceramide glucosyltransferase-like [Crassostrea virginica]	GO:0006679,GO:0008120,GO:0016021	K00720	XP_022333652
MSTRG.40845.56	19.0109	5.91e-10	Tripartite motif-containing protein 2 [Crassostrea gigas]	GO:0008233		EKC25927
MSTRG.15559.7	-26.1802	1.48e-25	nucleolin-like isoform X1 [Crassostrea virginica]	GO:0097159,GO:1901363	K11294	XP_022333062
rna7481	-3.41167	0.000985435	uncharacterized protein LOC111119290 isoform X1 [Crassostrea virginica]	NA		XP_022315015
rna35603	20.8399	7.16e-07	small G protein signaling modulator 1-like isoform X8 [Crassostrea virginica]	NA	K21847	XP_022341299
MSTRG.586.7	23.8581	1.94e-08	LOW QUALITY PROTEIN: bromodomain adjacent to zinc finger domain protein 2B-like [Crassostrea virginica]	GO:0005634,GO:0003677,GO:0008270		XP_022333936
rna31615	-4.6751	0.000215541	myosin heavy chain, clone 203-like isoform X10 [Crassostrea virginica]	NA		XP_022343760
MSTRG.27165.1	2.92999	0.000429551	PREDICTED: uncharacterized protein LOC109620352 [Crassostrea gigas]	NA		XP_019928124
MSTRG.3050.21	-25.675	1.49e-09	troponin T-like isoform X6 [Crassostrea virginica]	GO:0006937,GO:0005861	K12046	XP_022334954
rna8523	-6.04787	0.00088213	disabled homolog 1-like isoform X3 [Crassostrea virginica]	GO:0032502	K12475	XP_022315474
rna21655	19.6903	7.92e-10	probable phospholipid-transporting ATPase IA isoform X2 [Crassostrea virginica]	NA	K14802	XP_022321906
rna15081	19.502	4.45e-06	phosphatidylinositol 4-phosphate 5-kinase-like protein 1 [Crassostrea virginica]	GO:0016307,GO:0046854	K13712	XP_022324018
MSTRG.405.7	21.319	5.17e-07	uncharacterized protein LOC111102962 [Crassostrea virginica]	NA		XP_022292011
MSTRG.35771.29	23.0793	5.51e-08	PREDICTED: plasma membrane calcium-transporting ATPase 2 [Crassostrea gigas]	GO:0005524,GO:0046872,GO:0016021,GO:0070588,GO:0005388	K05850	XP_019926614
rna42913	21.2515	5.65e-07	hexokinase-2-like isoform X2 [Crassostrea virginica]	GO:0005536,GO:0005623,GO:0005524,GO:0055085,GO:0001678,GO:0016020,GO:0006096,GO:0004396,GO:0046835,GO:0005215	K00844	XP_022288108
MSTRG.1090.12	22.6708	4.11e-08	catenin delta-1-like isoform X6 [Crassostrea virginica]	GO:0016337,GO:0032956,GO:0005913,GO:0045296,GO:0010172		XP_022309574
MSTRG.20277.2	22.8474	7.48e-08	GRIP and coiled-coil domain-containing protein 2-like isoform X3 [Crassostrea virginica]	NA		XP_022339014
rna1166	20.6561	1.16e-06	centrosome and spindle pole-associated protein 1-like isoform X18 [Crassostrea virginica]	NA		XP_022306136
rna1164	-23.8673	1.92e-08	NA	NA		NA
rna19609	-24.204	4.68e-13	NA	NA		NA
rna25758	-11.2404	0.00109559	putative amine oxidase [copper-containing] isoform X2 [Crassostrea virginica]	GO:0009308,GO:0005507,GO:0048038,GO:0008131,GO:0016021,GO:0055114	K11182	XP_022330389
rna25756	8.12801	0.000276503	putative amine oxidase [copper-containing] isoform X2 [Crassostrea virginica]	GO:0009308,GO:0005507,GO:0048038,GO:0008131,GO:0016021,GO:0055114	K11182	XP_022330389
MSTRG.20046.4	10.3628	3.2e-05	trichohyalin-like isoform X3 [Crassostrea virginica]	NA		XP_022341043
MSTRG.13467.5	22.5901	2.91e-12	LOW QUALITY PROTEIN: RNA-binding protein 20-like [Crassostrea virginica]	GO:0003676,GO:0005634,GO:0008270		XP_022323465
rna15327	21.2629	3.78e-07	Toll-like receptor 4 [Crassostrea gigas]	GO:0007165		EKC21819
rna45982	6.80467	0.000191187	PREDICTED: uncharacterized protein LOC109618798 [Crassostrea gigas]	GO:0016020		XP_019922896
rna17059	19.4356	4.8e-06	PREDICTED: uncharacterized protein LOC106160914 [Lingula anatina]	GO:0016021		XP_013393141
rna28735	-3.80663	0.000396847	rap1 GTPase-activating protein 1-like isoform X4 [Crassostrea virginica]	NA	K17700	XP_022286261
rna35351	-10.7754	5.21e-05	double C2-like domain-containing protein beta isoform X2 [Crassostrea virginica]	GO:0098793,GO:0048791,GO:0031340,GO:0005509,GO:0016020,GO:0032024,GO:0006886,GO:0017137,GO:0045956,GO:0005622,GO:0005544		XP_022338563
MSTRG.12251.11	9.60806	2.76e-05	gem-associated protein 5-like [Mizuhopecten yessoensis]	GO:0016021		XP_021364048
MSTRG.25669.37	-17.3849	8e-05	centrosomal protein of 290 kDa-like isoform X10 [Crassostrea virginica]	NA	K20478	XP_022342699
rna45271	-10.0912	0.000112271	protein kinase C-binding protein NELL1-like isoform X2 [Crassostrea virginica]	GO:0005509,GO:0016021,GO:0016310,GO:0016301		XP_022290771
MSTRG.25774.14	-22.1314	4.39e-16	tripartite motif-containing protein 5-like [Crassostrea virginica]	NA		XP_022341349
MSTRG.34585.3	-25.3831	2.28e-09	dual specificity protein phosphatase 7-like [Crassostrea virginica]	GO:0000188,GO:0004725,GO:0035335,GO:0017017	K04459	XP_022302709
MSTRG.35718.1	-22.6558	9.71e-08	cytochrome P450 2F5-like [Crassostrea virginica]	GO:0005506,GO:0016705,GO:0055114,GO:0004497,GO:0020037		XP_022301879
MSTRG.13737.12	10.7171	0.000193175	uncharacterized protein LOC111127310 isoform X7 [Crassostrea virginica]	GO:0006750,GO:0003839		XP_022328132
rna62035	6.11943	3.78e-05	uncharacterized protein LOC111110770 [Crassostrea virginica]	GO:0004061,GO:0019441,GO:0016021		XP_022303091
rna12261	-23.0426	1.43e-12	zinc finger protein ubi-d4-like isoform X5 [Crassostrea virginica]	GO:0046872	K13196	XP_022317134
rna63463	-22.5397	1.13e-07	corepressor interacting with RBPJ 1-like [Crassostrea virginica]	GO:0003676,GO:0008270,GO:0016021	K06066	XP_022303370
MSTRG.28985.1	21.2071	2.22e-08	baculoviral IAP repeat-containing protein 3-like isoform X1 [Crassostrea virginica]	NA		XP_022288100
MSTRG.21152.4	-24.6222	6.75e-09	dehydrogenase/reductase SDR family member 1-like [Crassostrea virginica]	NA	K11163	XP_022337826
MSTRG.11238.10	22.6539	9.62e-08	surfeit locus protein 1-like [Crassostrea virginica]	GO:0016020		XP_022322767
MSTRG.12423.4	22.9932	6.17e-08	ubiquitin carboxyl-terminal hydrolase 25-like isoform X3 [Crassostrea virginica]	GO:0016579,GO:0036459,GO:0006511	K11849	XP_022324466
MSTRG.12054.5	20.4414	1.5e-06	PREDICTED: D-threo-3-hydroxyaspartate dehydratase-like [Sinocyclocheilus rhinocerous]	GO:0008150,GO:0005575,GO:0003674		XP_016422196
rna55678	12.3989	7.94e-12	probable E3 ubiquitin-protein ligase ARI9 [Crassostrea virginica]	GO:0004842,GO:0008270,GO:0046872,GO:0016874,GO:0016567	K11968	XP_022301570
MSTRG.30791.3	-23.8411	6.79e-09	uncharacterized protein LOC111103977 [Crassostrea virginica]	GO:0016020		XP_022293353
rna18670	19.8487	3e-06	Histone-lysine N-methyltransferase MLL4 [Crassostrea gigas]	GO:0005634,GO:0003677,GO:0008270,GO:0008168,GO:0032259	K09186	EKC19620
MSTRG.17172.46	4.65675	0.00116878	A-kinase anchor protein 13-like isoform X33 [Crassostrea virginica]	NA	K21066	XP_022332895
MSTRG.16284.5	22.3209	1.48e-07		NA
rna17159	21.5331	3.99e-07	E3 ubiquitin-protein ligase HERC2-like isoform X1 [Crassostrea virginica]	GO:0032183,GO:0008270,GO:0016925,GO:0007283,GO:0005085,GO:0006303,GO:0006886,GO:0005743,GO:0042787,GO:0043547,GO:0005654,GO:0004842,GO:0031625,GO:0005814,GO:0016874	K10595	XP_022328226
rna6147	21.181	6.15e-07	protein TSSC4-like [Crassostrea virginica]	GO:0008150,GO:0005575,GO:0003674		XP_022286451
MSTRG.11864.10	23.7146	2.36e-08	Guanine nucleotide exchange factor VAV2 [Crassostrea gigas]	GO:0035023,GO:0016021,GO:0005089,GO:0005622,GO:0035556,GO:0043547		EKC42251
MSTRG.20267.4	20.3314	1.26e-10	putative leucine-rich repeat-containing protein DDB_G0290503 isoform X2 [Crassostrea virginica]	NA		XP_022339017
rna47393	-25.3955	2.24e-09	thymidine phosphorylase-like [Crassostrea virginica]	GO:0004645,GO:0006206,GO:0009032,GO:0005829,GO:0016154,GO:0006220,GO:0006213	K00758	XP_022291411
rna47395	22.8034	7.92e-08	circularly permutated Ras protein 1-like isoform X2 [Crassostrea virginica]	GO:0008270,GO:0006888,GO:0006886,GO:0030127		XP_022293242
MSTRG.4789.7	23.6905	2.43e-08	PREDICTED: ELAV-like protein 1 isoform X3 [Crassostrea gigas]	GO:0000166,GO:0003723	K13208	XP_011437138
rna48668	23.8675	4.74e-11	CUGBP Elav-like family member 2 isoform X32 [Crassostrea virginica]	NA	K13207	XP_022290873
rna61260	7.36311	0.000377503	LOW QUALITY PROTEIN: uncharacterized protein LOC111115733 [Crassostrea virginica]	NA		XP_022310278
MSTRG.11210.2	-25.7971	1.25e-09	armadillo repeat-containing protein 3-like isoform X5 [Crassostrea virginica]	GO:0000221,GO:0005634,GO:0015991,GO:0005737,GO:0016820		XP_022325532
rna15038	22.4914	1.19e-07	inversin-like isoform X4 [Crassostrea virginica]	GO:0005975,GO:0016757		XP_022324939
MSTRG.1132.5	6.79062	0.000375676	Formin-binding protein 4 [Crassostrea gigas]	NA		EKC34824
MSTRG.23091.5	20.1324	3.24e-12	caspase-1-like [Crassostrea virginica]	GO:0006508,GO:0006915,GO:0004197		XP_022342790
MSTRG.17214.4	19.022	2.01e-08	Hibernation-associated plasma protein HP-27 [Crassostrea gigas]	NA		EKC40332
rna59879	21.8869	2.57e-07	paired amphipathic helix protein Sin3a-like isoform X2 [Crassostrea virginica]	GO:0006355		XP_022306848
rna2215	-6.56741	0.000423014	POU domain, class 6, transcription factor 2-like isoform X1 [Crassostrea virginica]	GO:0008061,GO:0006030,GO:0005576		XP_022327125
MSTRG.10503.2	-4.16235	1.52e-06	heat shock 70 kDa protein 12B-like [Crassostrea virginica]	GO:0016020,GO:0016021		XP_022322387
MSTRG.16058.4	-9.68729	0.000974316	aldose 1-epimerase-like [Crassostrea virginica]	GO:0019318,GO:0004034,GO:0030246	K01785	XP_022334828
MSTRG.16122.24	-19.4076	1.27e-06	ribosome-binding protein 1-like isoform X16 [Crassostrea virginica]	NA		XP_022334682
MSTRG.16122.20	-25.4396	2.1e-09	ribosome-binding protein 1-like isoform X16 [Crassostrea virginica]	NA	K14000	XP_022334682
rna11582	-11.8662	1.31e-05	tyrosine-protein kinase SRK2-like isoform X3 [Crassostrea virginica]	GO:0005524,GO:0018108,GO:0004715,GO:0045087	K05705	XP_022314593
rna4053	-25.1817	3.05e-09	serine/threonine-protein kinase 38-like isoform X4 [Crassostrea virginica]	GO:0016740	K08790	XP_022335355
MSTRG.23281.2	20.5001	1.4e-06	LOW QUALITY PROTEIN: mucin-12-like [Crassostrea virginica]	GO:0016020,GO:0016021,GO:0016651,GO:0022900		XP_022335979
MSTRG.4789.17	6.71527	0.000622656	PREDICTED: ELAV-like protein 1 isoform X3 [Crassostrea gigas]	GO:0000166,GO:0003723	K13208	XP_011437138
MSTRG.17027.3	-19.4558	1.32e-07	MAM domain-containing glycosylphosphatidylinositol anchor protein 1-like isoform X2 [Crassostrea virginica]	GO:0016020,GO:0016021		XP_022329588
MSTRG.33561.6	-20.5723	4.86e-08	tripartite motif-containing protein 2-like [Crassostrea virginica]	NA		XP_022300414
MSTRG.9242.6	19.7874	3.22e-06	cyclin-dependent kinase-like 5 isoform X7 [Crassostrea virginica]	GO:0005524,GO:0004674,GO:0006468	K08824	XP_022324345
MSTRG.7038.2	22.8714	4.3e-09	transmembrane channel-like protein 7 isoform X3 [Crassostrea virginica]	NA	K21988	XP_022315275
MSTRG.7038.4	7.54388	0.00108496	transmembrane channel-like protein 7 isoform X3 [Crassostrea virginica]	NA	K21988	XP_022315275
MSTRG.12705.3	-13.9388	0.00103087	ras-related protein Rab-14 [Camelus ferus]	GO:0009790,GO:0015031,GO:0005770,GO:0005791,GO:0008543,GO:0005795,GO:0005525,GO:0005769,GO:0005802,GO:0070062,GO:0003924,GO:0045176,GO:0019003,GO:0005829,GO:0001948,GO:0097208,GO:0007264,GO:0032880,GO:0030140,GO:0090387,GO:0045335,GO:0042742,GO:0005765,GO:0006895,GO:0007589,GO:0048471,GO:0042175,GO:0055037,GO:0016324,GO:0032456,GO:0031489	K07881	EQB78922
rna19915	-22.5728	1.08e-07	protein phosphatase methylesterase 1-like isoform X2 [Crassostrea virginica]	GO:0006482,GO:0052689	K13617	XP_022327990
rna47723	20.0818	2.29e-06	PREDICTED: hercynylcysteine sulfoxide lyase-like [Crassostrea gigas]	GO:0006811,GO:0016020	K20247	XP_011419248
rna35153	21.5008	3.99e-07	uncharacterized protein LOC111135135 isoform X1 [Crassostrea virginica]	NA		XP_022340602
rna6419	22.1339	1.88e-07	membrane progestin receptor gamma-B-like isoform X2 [Crassostrea virginica]	GO:0046872,GO:0016021,GO:0008289,GO:0044767		XP_022337253
rna50945	19.881	2.88e-06	isocitrate dehydrogenase [NAD] subunit gamma, mitochondrial-like isoform X4 [Crassostrea virginica]	GO:0000287,GO:0004449,GO:0051287,GO:0006099		XP_022301972
MSTRG.12860.2	-22.2976	8.57e-09	uncharacterized protein LOC111131279 isoform X3 [Crassostrea virginica]	NA		XP_022334434
MSTRG.22800.3	-10.6774	3.19e-06	eukaryotic translation initiation factor 2-alpha kinase 1-like isoform X2 [Crassostrea virginica]	GO:0006417,GO:0097159,GO:1901363,GO:1901564,GO:0004672,GO:0006468,GO:0006950	K16194	XP_022344716
MSTRG.19108.15	21.9204	1.49e-07	myosin-10-like isoform X13 [Crassostrea virginica]	NA		XP_022337063
rna4485	19.9493	2.67e-06	uncharacterized protein LOC111121176 [Crassostrea virginica]	GO:0009607,GO:0016021		XP_022318044
MSTRG.8000.10	17.6717	3.3e-05	phosphatidylinositol-glycan-specific phospholipase D-like isoform X1 [Crassostrea virginica]	GO:0005576,GO:0004621	K01127	XP_022313373
MSTRG.24564.11	21.1051	6.35e-08	dedicator of cytokinesis protein 9-like isoform X10 [Crassostrea virginica]	NA	K21853	XP_022345910
MSTRG.31164.9	22.1559	1.83e-07	toll-like receptor 13 [Crassostrea virginica]	NA		XP_022295249
rna29901	-22.1277	1.92e-07	rab GTPase-binding effector protein 1-like isoform X5 [Crassostrea virginica]	GO:0008083,GO:0046872,GO:0005096,GO:0006897,GO:0043547	K12480	XP_022337751
rna12812	-7.06031	0.000145797	desumoylating isopeptidase 1-like [Crassostrea virginica]	GO:0008150,GO:0005575,GO:0003674		XP_022318097
MSTRG.32852.2	23.029	5.89e-08	LOW QUALITY PROTEIN: forkhead box protein P1-like [Crassostrea virginica]	GO:0005634,GO:0003700,GO:0006351,GO:0006355,GO:0043565	K09409	XP_022295865
MSTRG.25209.3	22.1093	1.94e-07	LOW QUALITY PROTEIN: leucine zipper putative tumor suppressor 2 homolog [Crassostrea virginica]	NA		XP_022339901
MSTRG.39659.8	21.0251	1.9e-07	serine/threonine-protein phosphatase 6 regulatory ankyrin repeat subunit B-like [Crassostrea virginica]	NA		XP_022309077
MSTRG.5570.5	12.0025	2.12e-06	very low-density lipoprotein receptor-like isoform X3 [Crassostrea virginica]	GO:0030229,GO:0005509,GO:0016020,GO:0016021,GO:0006898		XP_022317031
rna46619	21.0442	7.28e-07	cytochrome b5 reductase 4-like isoform X3 [Crassostrea virginica]	GO:0016491,GO:0046872,GO:0055114,GO:0020037	K00326	XP_022293731
rna27258	20.8445	9.25e-07	PREDICTED: uncharacterized protein LOC105317823 [Crassostrea gigas]	NA		XP_011412878
rna21877	-7.24117	0.000797157	PREDICTED: drebrin-like protein [Crassostrea gigas]	GO:0003779,GO:0005622	K20520	XP_011433759
MSTRG.32805.1	-5.31648	0.000443324	cholesterol 7-alpha-monooxygenase-like [Crassostrea virginica]	GO:0005789,GO:0005506,GO:0016705,GO:0016021,GO:0055114,GO:0004497,GO:0020037	K00489	XP_022302837
MSTRG.4803.4	24.3161	1.03e-08	protein FAM135A-like isoform X3 [Crassostrea virginica]	NA		XP_022313922
MSTRG.28184.4	-21.1258	6.68e-07	PREDICTED: mucin-19-like, partial [Chelonia mydas]	GO:0007165		XP_007055784
MSTRG.33322.2	10.1451	2.34e-06	protein SET-like [Crassostrea virginica]	GO:0005634,GO:0006334	K11290	XP_022298816
rna18826	22.2467	1.63e-07	peroxisome proliferator-activated receptor delta-like isoform X1 [Crassostrea virginica]	GO:0004887,GO:0005634,GO:0008270,GO:0006351,GO:0003707,GO:0006355,GO:0043565,GO:0043401,GO:0030522	K08701	XP_022327518
MSTRG.11112.5	19.83	3.06e-06	uncharacterized protein LOC111123302 [Crassostrea virginica]	GO:0016021	K01183	XP_022321262
rna16400	20.8269	9.45e-07	formin-binding protein 1-like isoform X14 [Crassostrea virginica]	NA	K20121	XP_022322099
rna42410	12.1929	0.000929345	peroxisome proliferator-activated receptor gamma coactivator 1-alpha-like [Crassostrea virginica]	GO:0000166,GO:0003676	K17963	XP_022288354
rna30516	-10.4829	0.000238228	potassium voltage-gated channel protein Shaw-like isoform X1 [Crassostrea virginica]	GO:0005249,GO:0071805,GO:0008076,GO:0034765,GO:0051260		XP_022345973
rna30517	23.3116	4.05e-08	potassium voltage-gated channel protein Shaw-like isoform X1 [Crassostrea virginica]	GO:0005249,GO:0071805,GO:0008076,GO:0034765,GO:0051260		XP_022345973
MSTRG.13555.2	19.705	3.54e-06	hypothetical protein CGI_10023952 [Crassostrea gigas]	NA		EKC27826
MSTRG.11385.2	7.53098	0.000824878	general transcription factor IIH subunit 4-like [Crassostrea virginica]	GO:0032508,GO:0000439,GO:0006289,GO:0004003	K03144	XP_022328102
rna27809	-23.2531	4.4e-08	Megakaryocyte-associated tyrosine-protein kinase [Crassostrea gigas]	GO:0005524,GO:0004672,GO:0006468		EKC22608
MSTRG.4341.4	18.3145	1.66e-05	cytosolic non-specific dipeptidase-like [Crassostrea virginica]	GO:0004180,GO:0006508	K08660	XP_022309811
MSTRG.34259.11	20.5162	1.84e-07	uncharacterized protein LOC111107289 isoform X2 [Crassostrea virginica]	GO:0003676,GO:0008270,GO:0046872,GO:0016020,GO:0016021		XP_022298135
rna62399	20.3785	1.61e-06	sugar transporter SWEET1-like [Crassostrea virginica]	GO:0016021,GO:0008643	K15382	XP_022306568
MSTRG.808.47	-10.046	0.000203565	centrosome and spindle pole-associated protein 1-like isoform X18 [Crassostrea virginica]	NA		XP_022306136
MSTRG.21505.2	-26.0682	8.37e-10	LOW QUALITY PROTEIN: chromodomain-helicase-DNA-binding protein 8-like [Crassostrea virginica]	GO:0005634,GO:0003677,GO:0005524,GO:0004386	K14437	XP_022344410
MSTRG.43184.3	21.709	3.21e-07	uncharacterized protein LOC111117065 isoform X2 [Crassostrea virginica]	NA		XP_022311847
MSTRG.8413.9	18.1218	2.05e-05	Integrase/recombinase xerD-like [Exaiptasia pallida]	NA		KXJ25042
rna11988	4.42684	0.000122686	glucosidase 2 subunit beta-like isoform X3 [Crassostrea virginica]	GO:0005509,GO:0006491	K08288	XP_022319009
MSTRG.16015.5	21.6467	3.46e-07	lamin-B receptor-like [Crassostrea virginica]	GO:0016020	K19532	XP_022329156
MSTRG.10206.3	21.3604	4.94e-07	ligand-gated ion channel 4-like [Crassostrea virginica]	GO:0006811,GO:0016020		XP_022320501
rna63987	20.8674	9.02e-07	retinol dehydrogenase 13-like isoform X1 [Crassostrea virginica]	GO:0016021		XP_022309368
MSTRG.15064.1	9.59048	5.12e-14	PR domain zinc finger protein 5-like [Crassostrea virginica]	NA		XP_022334534
rna26750	9.77729	0.000191047	hemicentin-2-like isoform X2 [Crassostrea virginica]	NA		XP_022330290
MSTRG.41893.3	20.539	1.34e-06	tripartite motif-containing protein 2-like [Crassostrea virginica]	GO:0008270,GO:0006508,GO:0004198,GO:0005622		XP_022304716
MSTRG.36108.4	-13.3587	7.25e-09	cold shock domain-containing protein 3-like [Crassostrea virginica]	GO:0007067,GO:0005488,GO:0033955	K09250	XP_022298406
rna2827	-22.1679	1.82e-07	sorting nexin-33-like isoform X6 [Crassostrea virginica]	GO:0005547,GO:0090389,GO:0045335,GO:0007067,GO:0006886	K17923	XP_022342231
rna19253	21.5203	4.06e-07	xenotropic and polytropic retrovirus receptor 1-like isoform X3 [Crassostrea virginica]	GO:0016021		XP_022325972
MSTRG.42376.10	-25.5614	1.76e-09	uncharacterized protein LOC111110756 isoform X2 [Crassostrea virginica]	NA		XP_022303079
MSTRG.25068.3	-9.44637	0.00115646	PREDICTED: zinc finger CCCH domain-containing protein 13 isoform X4 [Crassostrea gigas]	GO:0046872		XP_011430915
MSTRG.17982.6	20.6189	1.21e-06	PREDICTED: tyrosine-protein phosphatase non-receptor type 23-like [Crassostrea gigas]	NA		XP_019926823
MSTRG.39923.1	5.85062	3.52e-05	uncharacterized protein LOC111119616 isoform X1 [Crassostrea virginica]	NA		XP_022315674
MSTRG.39923.5	21.1409	6.46e-07	uncharacterized protein LOC111102711 [Crassostrea virginica]	NA		XP_022291271
MSTRG.28476.41	-5.7242	0.00101812	PREDICTED: mucin-5AC-like [Crassostrea gigas]	NA		XP_019924793
MSTRG.1834.1	10.0421	1.77e-14	GTP-binding protein 10 homolog [Crassostrea virginica]	GO:0000287,GO:0005525,GO:0003924		XP_022316504
MSTRG.27842.1	17.0418	6.36e-05	monocarboxylate transporter 12-like [Crassostrea virginica]	GO:0055085,GO:0016020,GO:0015718,GO:0016021,GO:0008028		XP_022288359
MSTRG.12589.2	23.3395	3.9e-08	PREDICTED: signal transducer and activator of transcription C-like isoform X3 [Crassostrea gigas]	NA		XP_019925947
rna52080	-12.2505	0.000666987	IQ and ubiquitin-like domain-containing protein [Crassostrea virginica]	NA		XP_022302068
MSTRG.12652.1	5.24418	2.91e-05	uncharacterized protein LOC111124575 isoform X2 [Crassostrea virginica]	NA		XP_022323248
MSTRG.28668.4	-22.7875	8.14e-08	protein O-GlcNAcase-like [Crassostrea virginica]	GO:0009100,GO:0016231	K15719	XP_022290247
rna4720	22.0167	2.18e-07	PREDICTED: uncharacterized protein LOC106160914 [Lingula anatina]	NA		XP_013393141
MSTRG.21624.2	7.39206	0.000163901	putative RNA-directed DNA polymerase from transposon BS [Exaiptasia pallida]	GO:0090305,GO:0003964,GO:0004519,GO:0006278		KXJ10904
MSTRG.1046.1	-20.6374	3.13e-08	catenin delta-2-like isoform X4 [Crassostrea virginica]	GO:0016337,GO:0032956,GO:0005913,GO:0045296,GO:0010172		XP_022311246
MSTRG.13067.4	-21.6896	3.33e-07	septin-11-like isoform X2 [Crassostrea virginica]	GO:0005525,GO:0000166	K16939	XP_022323605
MSTRG.41365.4	9.94027	2.48e-06	tripartite motif-containing protein 3-like [Crassostrea virginica]	NA	K11997	XP_022309166
MSTRG.16734.1	-25.3385	2.43e-09	coiled-coil domain-containing protein 170-like isoform X1 [Crassostrea virginica]	NA		XP_022332634
MSTRG.11649.2	-21.2381	5.87e-07	caspase-7-like isoform X3 [Crassostrea virginica]	GO:0008152,GO:0008234,GO:0005488,GO:0044699		XP_022323948
MSTRG.23042.3	22.6038	3.05e-17	phosphatidylinositol 4,5-bisphosphate 3-kinase catalytic subunit delta isoform-like isoform X1 [Crassostrea virginica]	GO:0005942,GO:0046488,GO:0016310,GO:0046934,GO:0035005,GO:0005886,GO:0016303	K00922	XP_022335573
rna12378	-9.13034	0.00123176	putative pyridoxal-dependent decarboxylase domain-containing protein 2 isoform X1 [Crassostrea virginica]	GO:0030170,GO:0019752,GO:0016831		XP_022319055
rna35747	-12.9145	8.33e-06	coiled-coil domain-containing protein 65-like [Crassostrea virginica]	NA		XP_022346038
rna22435	25.0251	3.81e-09	PREDICTED: radial spoke head protein 4 homolog A [Crassostrea gigas]	NA	K19756	XP_011442475
MSTRG.29875.1	6.51271	0.000414921	TBC1 domain family member 15-like isoform X1 [Crassostrea virginica]	NA	K20168	XP_022293299
rna11524	22.1106	1.93e-07	myosin heavy chain, striated muscle-like isoform X3 [Crassostrea virginica]	GO:0005488	K17751	XP_022317646
MSTRG.2209.3	20.8526	9.18e-07	Putative RNA-directed DNA polymerase from transposon BS [Crassostrea gigas]	GO:0003824		EKC21180
MSTRG.19273.10	23.1479	5.04e-08	protein unc-93 homolog A-like [Crassostrea virginica]	GO:0016021		XP_022337693
MSTRG.19273.11	24.5361	7.6e-09	protein unc-93 homolog A-like [Crassostrea virginica]	GO:0016021		XP_022337693
rna6773	-9.69657	3.68e-07	cAMP-dependent protein kinase catalytic subunit, partial [Pinctada fucata]	GO:0005524,GO:0004691,GO:0006468	K04345	BAN09034
rna6775	-7.90688	8.58e-06	cAMP-dependent protein kinase catalytic subunit, partial [Pinctada fucata]	GO:0005524,GO:0004691,GO:0006468	K04345	BAN09034
MSTRG.31807.1	-23.6815	5.06e-12	LOW QUALITY PROTEIN: arginyl-tRNA--protein transferase 1-like [Crassostrea virginica]	GO:0016021,GO:0004057,GO:0016598	K00685	XP_022295655
rna9270	19.8423	2.29e-07	nucleoredoxin-like protein 2 [Crassostrea virginica]	GO:0045494,GO:0007600	K17609	XP_022313976
MSTRG.25960.19	-9.54393	1.05e-05	heat shock 70 kDa protein 12A-like isoform X1 [Crassostrea virginica]	NA		XP_022286219
rna31676	20.768	1.02e-06	LOW QUALITY PROTEIN: kelch domain-containing protein 4-like [Crassostrea virginica]	GO:0005515		XP_022335767
MSTRG.19972.5	19.7644	1.58e-06	trafficking protein particle complex subunit 11-like [Crassostrea virginica]	GO:0060041,GO:0001889		XP_022340832
rna21595	17.457	6.03e-06	axonemal dynein light chain domain-containing protein 1-like isoform X4 [Crassostrea virginica]	GO:0008270,GO:0004089,GO:0006730		XP_022325519
rna48413	-21.4032	4.78e-07	PREDICTED: uncharacterized protein LOC109618122 [Crassostrea gigas]	NA		XP_019920953
MSTRG.42711.101	20.3198	1.73e-06	hypothetical protein PAERUG_P54_2_London_24_VIM_2_04_13_05080 [Pseudomonas aeruginosa]	GO:0005618		CRS15791
rna48867	21.2639	4.8e-08	protein starmaker-like [Crassostrea virginica]	NA		XP_022291227
MSTRG.11689.3	-21.8585	2.45e-08	protocadherin-9-like isoform X2 [Crassostrea virginica]	GO:0005509,GO:0016021,GO:0007156,GO:0005886	K16498	XP_022323668
MSTRG.31610.3	-26.7103	3.19e-10	afadin-like isoform X1 [Crassostrea virginica]	GO:0007165	K05702	XP_022293037
rna10734	24.8565	1.67e-11	XK-related protein 6, partial [Stegodyphus mimosarum]	GO:0016021		KFM64988
rna29202	-24.026	1.55e-08	NA	NA	NA	NA
MSTRG.13155.21	-23.6521	2.58e-08	lachesin-like [Crassostrea virginica]	NA		XP_022327445
rna62248	21.334	5.11e-07	multidrug resistance protein 1-like isoform X6 [Crassostrea virginica]	GO:0016887,GO:0005524	K05658	XP_022306615
MSTRG.24846.2	-4.54031	0.000160116	transmembrane protein 127-like [Crassostrea virginica]	GO:0008285,GO:0016021,GO:0032007		XP_022343747
rna22117	21.7775	2.01e-07	calmodulin-A-like isoform X1 [Crassostrea virginica]	GO:0005509	K02183	XP_022332301
rna23243	-23.535	3.02e-08	solute carrier organic anion transporter family member 4A1-like isoform X1 [Crassostrea virginica]	GO:0016020,GO:0006810	K14354	XP_022334489
MSTRG.31819.3	-26.3264	5.7e-10	baculoviral IAP repeat-containing protein 2-like [Crassostrea virginica]	GO:0008270		XP_022291345
MSTRG.6132.24	20.9206	8.47e-07	trichohyalin-like isoform X24 [Crassostrea virginica]	NA	K16771	XP_022314226
rna37913	-23.0428	5.82e-08	free fatty acid receptor 4-like [Crassostrea virginica]	GO:0007218,GO:0016021,GO:0004983	K08425	XP_022338244
MSTRG.16597.7	23.257	4.36e-08	PREDICTED: myoglobin [Crassostrea gigas]	GO:0005488	K21893	XP_011455492
MSTRG.16597.5	21.5934	3.7e-07	PREDICTED: myoglobin [Crassostrea gigas]	GO:0005488	K21893	XP_011455492
MSTRG.1418.3	20.9904	7.77e-07	Kinesin-like protein KIF24 [Crassostrea gigas]	GO:0016887,GO:0005524,GO:0003777,GO:0005871,GO:0007018,GO:0005874,GO:0008017	K10393	EKC19982
rna34250	6.56739	2.34e-05	uncharacterized protein LOC111135768 isoform X5 [Crassostrea virginica]	NA		XP_022341807
MSTRG.23122.17	-25.6526	1.54e-09	hypothetical protein OXYTRI_13058 (macronuclear) [Oxytricha trifallax]	NA		EJY66653
MSTRG.23122.18	-8.51471	0.000240725	hypothetical protein OXYTRI_13058 (macronuclear) [Oxytricha trifallax]	NA		EJY66653
rna7717	20.1799	2.04e-06	uncharacterized protein LOC111117929 [Crassostrea virginica]	NA		XP_022312879
rna14911	-21.9561	2.39e-07	hemicentin-1-like isoform X21 [Crassostrea virginica]	NA		XP_022324719
MSTRG.12405.3	20.9608	8.05e-07	leucine-rich repeat transmembrane neuronal protein 3-like isoform X1 [Crassostrea virginica]	GO:0005737,GO:0019221,GO:0016020,GO:0016021,GO:0004860,GO:0006469,GO:0046426		XP_022327545
rna5383	10.7885	7.75e-05	LOW QUALITY PROTEIN: nucleobindin-2-like [Crassostrea virginica]	GO:0005509	K20371	XP_022328977
rna38045	21.1015	6.78e-07	gastrula zinc finger protein XlCGF57.1-like [Crassostrea virginica]	GO:0003676,GO:0046872	K09228	XP_022336688
rna38049	21.6266	3.55e-07	gastrula zinc finger protein XlCGF57.1-like [Crassostrea virginica]	GO:0003676,GO:0046872	K09228	XP_022336688
MSTRG.31632.3	19.7544	3.34e-06	lectin-like [Crassostrea virginica]	NA		XP_022292652
rna11986	24.0586	1.47e-08	UPF0728 protein-like [Crassostrea virginica]	NA		XP_022319075
rna41682	-24.7008	6.05e-09	uncharacterized protein LOC111101621 [Crassostrea virginica]	NA		XP_022289888
MSTRG.8097.3	21.1678	6.25e-07	unconventional myosin-XV-like isoform X12 [Crassostrea virginica]	NA		XP_022313014
rna51496	-4.72455	0.000259196	protocadherin-like wing polarity protein stan isoform X1 [Crassostrea virginica]	GO:0044260,GO:0046872,GO:0016020,GO:0016740,GO:0044238		XP_022301438
MSTRG.16661.12	2.74967	0.000515151	calmodulin-like protein 12 [Crassostrea virginica]	GO:0043548,GO:0019904,GO:0008076,GO:0048306,GO:0008179,GO:0043388,GO:0044325,GO:0030426,GO:0005634,GO:0031800,GO:0000086,GO:0005737,GO:0005509,GO:0047485,GO:0030235,GO:0050998	K02183	XP_022331552
MSTRG.13306.3	-25.2099	2.93e-09	large proline-rich protein BAG6-like isoform X1 [Crassostrea virginica]	GO:0005575,GO:0003674		XP_022320208
MSTRG.13599.1	19.1317	6.79e-06	ras-related protein Rab-9A-like [Crassostrea virginica]	GO:0007264,GO:0032880,GO:0005770,GO:0045335,GO:0042147,GO:0005764,GO:0045921,GO:0005525,GO:0070062,GO:0003924,GO:0019003,GO:0005829,GO:0052405	K07899	XP_022324796
MSTRG.11042.2	6.62423	0.000628638	centrosome-associated protein 350-like [Crassostrea virginica]	GO:0005524,GO:0005813,GO:0034453,GO:0016021,GO:0004672,GO:0006468,GO:0008017		XP_022322743
MSTRG.18178.10	3.95608	0.000522717	methyltransferase-like protein 25 isoform X1 [Crassostrea virginica]	NA		XP_022332424
MSTRG.41400.22	21.2027	2.75e-07	E3 ubiquitin-protein ligase TRIM71-like [Crassostrea virginica]	NA		XP_022309156

## Sheet: S4_RI_6h
Supplementary Table S4: Differentially expressed genes with log fold change for probiotic treatment with larvae exposed to RI for 6h (RI 6h) when compared to control (Con 0h) in laboratory transcriptomes (p ≤ 0.05, upregulation: log fold change ≥ 2, downregulation: log fold change ≤ -2).
Transcript ID	Log2FoldChange	pvalue	Annotation	GO Terms	KO IDs	Hit Accession
rna8277	-22.8794	7.21e-08	RNA-binding protein 12-like [Crassostrea virginica]	GO:0000166,GO:0016020,GO:0016021	K21436	XP_022314570
rna11315	-22.7518	8.53e-08	laminin subunit alpha-2-like isoform X2 [Crassostrea virginica]	GO:0016021	K05637	XP_022319795
MSTRG.29916.11	21.9629	2.33e-07	uncharacterized protein LOC111103441 isoform X3 [Crassostrea virginica]	GO:0016020,GO:0016021		XP_022292434
MSTRG.5678.6	10.6197	0.000675724	uncharacterized protein LOC111119821 [Crassostrea virginica]	NA		XP_022316040
rna24656	20.7798	1.88e-09		NA
MSTRG.1751.3	19.8125	3.12e-06	uncharacterized protein LOC111116948 [Crassostrea virginica]	GO:0016020,GO:0016021		XP_022311717
rna53946	9.47839	8.55e-05	phospholipase D A-like isoform X2 [Crassostrea virginica]	NA		XP_022297112
rna33002	20.1229	2.18e-06	uncharacterized protein LOC111133352 [Crassostrea virginica]	NA		XP_022337386
rna7217	8.64724	0.000565831	protein FAM135A-like isoform X3 [Crassostrea virginica]	NA		XP_022313922
MSTRG.19647.6	-8.36792	0.000256968	eukaryotic translation initiation factor 5A-1-like isoform X1 [Crassostrea virginica]	GO:0003743,GO:0045905,GO:0003746,GO:0043022,GO:0006452,GO:0006413,GO:0045901	K03263	XP_022343387
MSTRG.5903.2	19.6328	3.84e-06	uncharacterized protein LOC111121410 [Crassostrea virginica]	GO:0070403	K11417	XP_022318397
rna55448	-24.2779	1.09e-08	FMRFamide-activated amiloride-sensitive sodium channel-like isoform X1 [Crassostrea virginica]	GO:0005272,GO:0016021,GO:0035725		XP_022300060
MSTRG.15637.1	-23.2177	4.61e-08	arrestin domain-containing protein 2-like [Crassostrea virginica]	GO:0000166,GO:0003676,GO:0005524,GO:0004386,GO:0016787		XP_022329204
rna49594	-8.9871	0.000128586	Protein shifted [Crassostrea gigas]	NA	K01691	EKC24716
rna62578	-24.8091	3.48e-12	polypeptide N-acetylgalactosaminyltransferase 5-like isoform X4 [Crassostrea virginica]	GO:0016757,GO:0016021,GO:0006486,GO:0000139,GO:0030246	K00710	XP_022306305
rna17609	2.74017	4.43e-05	T-box-containing protein TBX6L-like [Crassostrea virginica]	GO:0005634,GO:0003700,GO:0006355	K10180	XP_022327740
MSTRG.16471.9	10.3715	2.75e-05	homer protein homolog 2-like isoform X4 [Crassostrea virginica]	NA	K15010	XP_022333176
rna16559	21.2418	1.58e-07	cytosolic phospholipase A2-like isoform X2 [Crassostrea virginica]	GO:0004623,GO:0005737,GO:0046872,GO:0009395	K16342	XP_022321862
rna66327	-4.86291	0.00107481	apoptogenic protein 1, mitochondrial-like [Crassostrea virginica]	GO:0043280,GO:0034393,GO:0005739,GO:0090200,GO:0097193		XP_022311117
MSTRG.5320.11	-26.6411	3.55e-10	periplakin-like isoform X3 [Crassostrea virginica]	NA		XP_022319319
MSTRG.16544.2	-24.6163	6.8e-09	PREDICTED: RNA-directed DNA polymerase from mobile element jockey-like [Saccoglossus kowalevskii]	NA		XP_006817258
rna28812	20.4946	5.13e-10	PREDICTED: caspase-2 [Crassostrea gigas]	GO:0006508,GO:0006915,GO:0008234,GO:0042981	K02186	XP_011444577
MSTRG.6993.1	-14.0464	8.4e-08	metalloreductase STEAP4-like [Crassostrea virginica]	GO:0055085,GO:0016021,GO:0005743,GO:0005215	K14738	XP_022316042
MSTRG.6663.4	-23.7866	2.15e-08	UDP-glucose 4-epimerase, partial [Stegodyphus mimosarum]	GO:0003978,GO:0006012	K01784	KFM71586
MSTRG.24919.1	22.6989	9.08e-08	uncharacterized protein LOC111136546 isoform X2 [Crassostrea virginica]	NA		XP_022343174
rna8764	23.8414	1.25e-09	Dynein intermediate chain 3, ciliary [Crassostrea gigas]	NA	K11143	EKC38142
rna16724	-19.6596	3.91e-06	glycosaminoglycan xylosylkinase-like [Crassostrea virginica]	GO:0015269,GO:0071805,GO:0016021	K04946	XP_022326627
MSTRG.22259.2	9.2485	0.000298407	AKT-interacting protein-like isoform X1 [Crassostrea virginica]	GO:0061630,GO:0031625,GO:0005737,GO:0016567		XP_022343413
rna46771	-10.3386	0.000483037	arginine/serine-rich protein PNISR-like isoform X2 [Crassostrea virginica]	GO:0016021		XP_022292997
MSTRG.32608.2	16.8257	6.05e-06	monoglyceride lipase-like [Crassostrea virginica]	GO:0047372,GO:0016020,GO:0006629,GO:0009966	K01054	XP_022302642
rna35132	21.4946	4.19e-07	DNA-directed RNA polymerase II subunit RPB11-a-like [Crassostrea virginica]	GO:0003677,GO:0003899,GO:0006351,GO:0046983	K03008	XP_022339139
MSTRG.9681.5	-2.69397	4.44e-05	PREDICTED: transmembrane protein 79-like [Crassostrea gigas]	GO:0016020,GO:0016021		XP_011416844
rna46742	21.93	2.43e-07	transportin-3-like isoform X2 [Crassostrea virginica]	GO:0006886,GO:0008536,GO:0005622	K15436	XP_022293436
MSTRG.13641.6	-9.46265	0.000386846	LOW QUALITY PROTEIN: ubinuclein-1-like [Crassostrea virginica]	GO:0005634	K17492	XP_022323243
MSTRG.21911.5	-23.1803	7.48e-11	cytochrome P450 4F22-like [Crassostrea virginica]	GO:0005506,GO:0016705,GO:0016021,GO:0055114,GO:0004497,GO:0020037		XP_022341766
rna39586	-22.2226	1.7e-07	basic proline-rich protein-like isoform X25 [Crassostrea virginica]	NA		XP_022286086
MSTRG.31534.1	-7.71691	6.08e-05	Mitogen-activated protein kinase kinase kinase 7 [Crassostrea gigas]	GO:0016310,GO:0016301	K04427	EKC20090
MSTRG.42193.1	5.816	0.000278915		NA
rna3302	22.4734	8.55e-10	E3 ubiquitin-protein ligase RNF19A-like [Crassostrea virginica]	GO:0005813,GO:0008270,GO:0031624,GO:0061630,GO:0000151,GO:0005737,GO:0000209,GO:0016021,GO:0032436,GO:0016874,GO:0042787	K11972	XP_022328267
MSTRG.20409.3	9.1613	0.000705459	PREDICTED: septin-7 isoform X3 [Crassostrea gigas]	GO:0005525,GO:0031105	K16944	XP_011440683
MSTRG.13458.3	-22.2493	1.03e-08	uncharacterized protein LOC111125515 isoform X1 [Crassostrea virginica]	NA		XP_022325139
MSTRG.9229.3	20.4493	4.51e-11	protein wech-like [Crassostrea virginica]	NA		XP_022325288
MSTRG.25868.47	23.604	2.74e-08	SCO-spondin-like isoform X1 [Crassostrea virginica]	NA		XP_022344313
MSTRG.16959.4	-23.8201	2.05e-08	PREDICTED: early nodulin-75-like [Xenopus tropicalis]	NA		XP_012822735
rna32749	-6.49619	0.0010087	loricrin-like isoform X1 [Crassostrea virginica]	NA		XP_022339865
rna49372	22.5583	4.25e-10	pyridoxal kinase-like isoform X1 [Crassostrea virginica]	GO:0008478,GO:0009443,GO:0016310	K00868	XP_022295723
rna20884	-9.65397	0.000706117	folylpolyglutamate synthase	GO:0004326,GO:0005524,GO:0046901	K01930	XP_022322948
MSTRG.6148.1	4.56527	8.23e-05	afadin- and alpha-actinin-binding protein-like isoform X1 [Crassostrea virginica]	NA	K06085	XP_022317960
MSTRG.17409.11	-3.93025	0.00106074	RNA-binding protein 4.1-like isoform X1 [Crassostrea virginica]	NA		XP_022333259
MSTRG.20295.4	21.8209	1.28e-07	RNA polymerase II subunit A C-terminal domain phosphatase SSU72 [Crassostrea gigas]	GO:0005634,GO:0004721,GO:0006470,GO:0006397	K15544	EKC24409
rna46308	-23.8251	2.03e-08	tripartite motif-containing protein 3-like [Crassostrea virginica]	NA		XP_022312179
rna32469	20.9294	1.88e-10	COP9 signalosome complex subunit 7b-like isoform X1 [Crassostrea virginica]	GO:0005737,GO:0008180,GO:0000338	K12180	XP_022343074
rna47201	20.4421	1.5e-06	uncharacterized protein LOC111104769 isoform X2 [Crassostrea virginica]	NA		XP_022294595
MSTRG.40845.46	-11.0741	3.21e-07	Tripartite motif-containing protein 2 [Crassostrea gigas]	GO:0008233		EKC25927
MSTRG.40845.48	-22.6299	3.76e-11	Tripartite motif-containing protein 2 [Crassostrea gigas]	GO:0008233		EKC25927
rna8544	-27.3387	1.22e-10	uncharacterized protein LOC111121605 [Crassostrea virginica]	GO:0030414,GO:0016021,GO:0005576,GO:0010466		XP_022318663
MSTRG.9735.4	-22.5874	1.06e-07	Pol [Haliotis discus hannai]	GO:0003676,GO:0015074		ATA66765
rna46804	21.2877	5.41e-07	cilia- and flagella-associated protein 47-like isoform X3 [Crassostrea virginica]	NA		XP_022292680
rna56595	20.5075	1.39e-06	serine/threonine-protein phosphatase 6 regulatory ankyrin repeat subunit A-like isoform X1 [Crassostrea virginica]	NA		XP_022297647
MSTRG.21249.1	3.64398	0.000102621	PREDICTED: adhesive plaque matrix protein-like [Crassostrea gigas]	NA		XP_011443639
MSTRG.21932.4	-8.17414	0.000808055	dTDP-glucose 4	GO:0050662,GO:0003824		XP_022340442
rna63161	23.4111	3.54e-08	tubulin polyglutamylase TTLL4-like isoform X2 [Crassostrea virginica]	GO:0018095	K16601	XP_022305183
MSTRG.33637.4	21.3008	1.36e-07	Kelch-like protein 29 [Crassostrea gigas]	NA		EKC35622
MSTRG.15210.1	12.0542	0.000246958	F-box/WD repeat-containing protein 7 [Crassostrea gigas]	NA		EKC18751
rna42909	-25.267	2.7e-09	unnamed protein product [Homo sapiens]	GO:0005887,GO:0098794,GO:0010923,GO:0098590,GO:0004385,GO:0044763,GO:0051668,GO:0034702,GO:0030424,GO:0019900,GO:0032501	K12076	BAH12131
MSTRG.28574.18	16.9632	1.17e-05	clathrin interactor 1-like isoform X8 [Crassostrea virginica]	GO:0016192,GO:0016020,GO:0005794		XP_022287509
MSTRG.5416.3	10.4435	4.19e-07	testis-expressed protein 33-like isoform X2 [Crassostrea virginica]	NA		XP_022318334
rna7538	-22.156	3.61e-09	short-chain dehydrogenase/reductase family 42E member 1-like isoform X1 [Crassostrea virginica]	GO:0003854,GO:0016021,GO:0055114,GO:0006694		XP_022316423
MSTRG.21133.9	20.9917	7.75e-07	E3 ubiquitin-protein ligase TRIM33 [Crassostrea gigas]	GO:0008270,GO:0071805,GO:0016021,GO:0005242,GO:0034765,GO:0005622,GO:0016874		EKC39438
MSTRG.28447.7	-22.9649	6.44e-08	tripartite motif-containing protein 2-like isoform X3 [Crassostrea virginica]	NA		XP_022290182
MSTRG.39533.11	-23.7254	1.54e-10	neurogenic locus notch homolog protein 1-like isoform X1 [Crassostrea virginica]	GO:0005509,GO:0016020	K02599	XP_022306905
rna46434	6.2599	1.19e-05	uncharacterized protein LOC111102939 [Crassostrea virginica]	NA		XP_022291602
rna28481	-12.4681	7.87e-06	tropomyosin-1 isoform X18 [Crassostrea virginica]	NA	K10373	XP_022332790
rna16610	-25.9625	9.78e-10	la-related protein 4-like isoform X6 [Crassostrea virginica]	GO:0000166,GO:0003676	K18763	XP_022322110
rna16615	5.54516	0.000702823	la-related protein 4-like isoform X6 [Crassostrea virginica]	GO:0000166,GO:0003676	K18763	XP_022322110
MSTRG.33882.2	3.4565	5.19e-06	transcription factor IIIA-like [Crassostrea virginica]	GO:0003676	K09191	XP_022296488
rna5272	-24.7302	2.57e-12	DC-STAMP domain-containing protein 2-like [Crassostrea virginica]	GO:0005524,GO:0005737,GO:0046872,GO:0016021,GO:0004817,GO:0000049,GO:0006423	K22375	XP_022315548
rna5273	23.3647	2.21e-08	DC-STAMP domain-containing protein 2-like [Crassostrea virginica]	GO:0005524,GO:0005737,GO:0046872,GO:0016021,GO:0004817,GO:0000049,GO:0006423	K22375	XP_022315548
rna19332	7.19609	0.000870123	zinc metalloproteinase-disintegrin-like berythractivase isoform X1 [Crassostrea virginica]	GO:0006508,GO:0004222	K08630	XP_022323250
rna19336	22.6358	5.32e-13	uncharacterized protein LOC111124575 isoform X2 [Crassostrea virginica]	NA		XP_022323248
MSTRG.22231.1	-23.9566	1.7e-08	uncharacterized protein LOC111133535 isoform X1 [Crassostrea virginica]	GO:0035556,GO:0005622		XP_022337711
MSTRG.40939.3	-24.8359	4.99e-09	mitogen-activated protein kinase 11-like [Crassostrea virginica]	GO:0005524,GO:0004672,GO:0006468		XP_022306399
MSTRG.19203.9	21.804	1.02e-07	Kinesin-like protein KIF12 [Crassostrea gigas]	GO:0000166,GO:0005524,GO:0003777,GO:0007018,GO:0008017		EKC35552
MSTRG.12680.4	-22.9447	6.63e-08	A disintegrin and metalloproteinase with thrombospondin motifs 10-like [Crassostrea virginica]	GO:0006508,GO:0008237	K17902	XP_022328360
rna22763	-23.7591	2.23e-08	hypothetical protein CGI_10003842 [Crassostrea gigas]	GO:0008152,GO:0016787		EKC21489
rna55488	-24.1922	1.23e-08	LOW QUALITY PROTEIN: plexin A3-like [Crassostrea virginica]	GO:0017154,GO:0071526	K06820	XP_022296464
rna29896	22.2101	1.09e-07	tRNA (uracil-5-)-methyltransferase homolog A-like [Crassostrea virginica]	GO:0000166,GO:0008173,GO:0003676,GO:0001510,GO:0003723,GO:0006396,GO:0008168,GO:0016740,GO:0032259	K15332	XP_022286165
rna33759	-22.5997	1.89e-08	D-glucuronyl C5-epimerase-like isoform X2 [Crassostrea virginica]	GO:0016857,GO:0016021,GO:0006024	K01793	XP_022341923
rna33756	22.0678	1.29e-08	D-glucuronyl C5-epimerase-like isoform X2 [Crassostrea virginica]	GO:0016857,GO:0016021,GO:0006024	K01793	XP_022341923
rna4468	-9.06391	0.000150595	troponin T-like isoform X6 [Crassostrea virginica]	GO:0006937,GO:0005861	K12046	XP_022334954
MSTRG.24100.15	7.70269	1.29e-07	solute carrier family 23 member 1-like isoform X2 [Crassostrea virginica]	GO:0055085,GO:0016020,GO:0016021,GO:0006810,GO:0005215	K14611	XP_022344083
MSTRG.554.1	-23.2191	2.51e-10	low molecular weight phosphotyrosine protein phosphatase 1-like [Crassostrea virginica]	GO:0004726,GO:0005737,GO:0004725,GO:0006470,GO:0004045,GO:0035335,GO:0003993	K14394	XP_022301809
rna300	9.295	0.000221304	pollen-specific leucine-rich repeat extensin-like protein 2 isoform X14 [Crassostrea virginica]	NA		XP_022297225
MSTRG.11059.5	-23.4292	3.48e-08	calmodulin-like protein 5 isoform X1 [Crassostrea virginica]	GO:0000272,GO:0005509		XP_022325624
MSTRG.41270.2	-22.4173	1.32e-07	homologous-pairing protein 2 homolog [Crassostrea virginica]	GO:0016021	K06695	XP_022309490
MSTRG.12374.5	-4.84454	8.22e-05	CAP-Gly domain-containing linker protein 1-like isoform X6 [Crassostrea virginica]	NA		XP_022321181
MSTRG.12837.7	23.5928	2.78e-08	uncharacterized protein LOC111124612 isoform X9 [Crassostrea virginica]	NA		XP_022323342
MSTRG.3923.5	-24.9581	2.01e-12	Putative short transient receptor potential channel 2-like protein, partial [Crassostrea gigas]	GO:0000012,GO:0005634,GO:0003684		EKC20843
rna31095	21.4791	4.02e-11	LOW QUALITY PROTEIN: 5-3 exoribonuclease 1-like [Crassostrea virginica]	GO:0003676,GO:0090305,GO:0004527	K12618	XP_022341039
MSTRG.40712.189	-6.72539	0.000113639	kielin/chordin-like protein isoform X17 [Crassostrea virginica]	NA		XP_022310734
rna44887	22.1467	1.85e-07	calponin homology domain-containing protein DDB_G0272472-like isoform X4 [Crassostrea virginica]	NA		XP_022293266
MSTRG.19066.3	-4.7442	0.00100351	Tyrosine-protein phosphatase non-receptor type 6 [Crassostrea gigas]	GO:0008270,GO:0004725,GO:0016021,GO:0035335		EKC23654
MSTRG.16501.5	-21.9384	2.43e-07	protein amalgam-like isoform X3 [Crassostrea virginica]	GO:0018108,GO:0004714,GO:0007169		XP_022329682
MSTRG.42492.17	18.5292	1.32e-05	toll-like receptor 4 [Crassostrea virginica]	NA		XP_022305237
MSTRG.16133.2	10.0767	0.000193627	GTP-binding protein YPTC1-like [Crassostrea virginica]	GO:0005525,GO:0007264,GO:0016020,GO:0016021,GO:0005622		XP_022333728
rna28376	-24.4713	8.34e-09	uncharacterized protein LOC111128468 [Crassostrea virginica]	GO:0005525,GO:0007165,GO:0016020		XP_022329787
MSTRG.17956.1	8.63919	8.9e-06		NA
MSTRG.9727.6	18.8973	1.71e-06	uncharacterized protein LOC111122761 [Crassostrea virginica]	GO:0003677,GO:0016020,GO:0016021		XP_022320369
rna31290	-6.5398	3.13e-05	enoyl-CoA delta isomerase 2	GO:0000062,GO:0008152,GO:0016853	K13239	XP_022340974
MSTRG.12058.5	10.5067	0.00015177	sodium bicarbonate cotransporter 3-like isoform X1 [Crassostrea virginica]	GO:0016020,GO:0008509,GO:0006820	K13861	XP_022327010
MSTRG.10169.6	28.2224	3.03e-11	LOW QUALITY PROTEIN: neural cell adhesion molecule 1-like [Crassostrea virginica]	GO:0016021	K06491	XP_022326930
MSTRG.2818.28	20.2053	1.98e-06	zinc finger CCCH domain-containing protein 11A-like isoform X8 [Crassostrea virginica]	GO:0004842,GO:0016567		XP_022311146
MSTRG.2818.22	21.9327	2.42e-07	NA	NA	NA	NA
MSTRG.9383.2	-9.10901	0.000492643	uncharacterized protein LOC111125255 isoform X2 [Crassostrea virginica]	NA		XP_022324554
MSTRG.4959.2	-12.3025	4.58e-05	Glutamine-rich protein 2 [Crassostrea gigas]	NA		EKC41546
gene39495	-2.0714	0.000568387	cytochrome b [Crassostrea virginica]	GO:0016491,GO:0046872,GO:0009055,GO:0022904,GO:0016021,GO:0005743,GO:0070469	K00412	YP_254651
rna38369	23.2993	4.12e-08	cilia- and flagella-associated protein 57-like isoform X2 [Crassostrea virginica]	GO:0042981		XP_022344851
MSTRG.19144.7	5.72692	9.68e-05	xaa-Pro dipeptidase-like [Crassostrea virginica]	GO:0006508,GO:0004177,GO:0030145	K14213	XP_022340927
rna42282	-6.44841	0.000986091	E3 ubiquitin-protein ligase XIAP-like [Crassostrea virginica]	GO:0008270,GO:0046872		XP_022286791
MSTRG.21085.3	20.4988	3.08e-07	uncharacterized protein LOC111135755 isoform X1 [Crassostrea virginica]	NA		XP_022341788
rna24944	20.6283	4.83e-07	protein amalgam-like isoform X3 [Crassostrea virginica]	GO:0018108,GO:0004714,GO:0007169		XP_022329682
MSTRG.6764.18	-21.6096	3.68e-07	trichohyalin-like [Crassostrea virginica]	NA	K18626	XP_022316667
MSTRG.2883.3	-7.13434	0.000302318	Doublecortin domain-containing protein 2 [Crassostrea gigas]	GO:0035556,GO:0005622		EKC40375
MSTRG.13126.4	-10.9215	8.62e-06	LOW QUALITY PROTEIN: phytanoyl-CoA dioxygenase domain-containing protein 1-like [Crassostrea virginica]	GO:0048244,GO:0055114		XP_022320296
rna51924	-3.47331	0.000425683	protein Wnt-7b-like isoform X4 [Crassostrea virginica]	GO:0007275,GO:0016055,GO:0005102,GO:0005578	K00572	XP_022301513
rna48678	23.0008	6.12e-08	uncharacterized protein LOC111102643 isoform X1 [Crassostrea virginica]	NA		XP_022291174
rna19078	-8.54169	0.000625105	AT-hook-containing transcription factor [Crassostrea gigas]	NA	K21404	EKC23756
rna63678	23.5524	1.76e-12	tyrosine-protein phosphatase non-receptor type 4-like isoform X4 [Crassostrea virginica]	GO:0016791,GO:0016311	K18037	XP_022309444
MSTRG.6022.3	-24.0804	1.43e-08	LOW QUALITY PROTEIN: MICAL-like protein 2 [Crassostrea virginica]	GO:0008270,GO:0046872	K19948	XP_022315163
MSTRG.621.16	-22.8437	7.57e-08	homeobox protein 5-like isoform X1 [Crassostrea virginica]	GO:0016020,GO:0016021		XP_022306316
rna65421	6.69227	0.000750792	E3 ubiquitin-protein ligase Midline-1-like [Crassostrea virginica]	NA	K11997	XP_022312774
rna26054	22.4262	3.94e-08	LOW QUALITY PROTEIN: protein FAM50A-like [Crassostrea virginica]	GO:0005634	K13119	XP_022332206
MSTRG.1.18	-24.6686	6.32e-09	cytochrome c oxidase subunit I [Crassostrea virginica]	GO:0004129,GO:0006119,GO:0005506,GO:0016021,GO:1902600,GO:0009060,GO:0005743,GO:0070469,GO:0020037	K02256	YP_254649
rna23105	-26.8834	2.45e-10	glycogen phosphorylase	GO:0008184,GO:0030170,GO:0070062,GO:0005737,GO:0009792,GO:0016020,GO:0005980	K00688	XP_022331556
MSTRG.8563.3	18.6771	1.12e-05	annexin A7-like isoform X2 [Crassostrea virginica]	GO:0050819,GO:0005509,GO:0005544	K17095	XP_022317070
MSTRG.28159.13	-24.2921	1.07e-08	hexokinase-2-like isoform X2 [Crassostrea virginica]	GO:0005536,GO:0005623,GO:0005524,GO:0055085,GO:0001678,GO:0016020,GO:0006096,GO:0004396,GO:0046835,GO:0005215	K00844	XP_022288108
MSTRG.16531.2	-23.086	2.3e-08	mesenchyme-specific cell surface glycoprotein-like [Crassostrea virginica]	NA		XP_022334558
rna48209	-26.4844	2.26e-13	glutamate receptor ionotropic	GO:0045211,GO:0034220,GO:0016021,GO:0030054,GO:0035235,GO:0004970,GO:0005234		XP_022293547
rna15258	-22.0241	2.18e-07	band 7 protein AGAP004871-like isoform X4 [Crassostrea virginica]	GO:0016020		XP_022328521
rna10999	22.5338	1.12e-07	inosine triphosphate pyrophosphatase-like isoform X2 [Crassostrea virginica]	GO:0000166,GO:0005737,GO:0046872,GO:0009204,GO:0047429,GO:0009117	K01519	XP_022314008
MSTRG.16357.17	3.7503	0.000135382	Protein PRQFV-amide [Mizuhopecten yessoensis]	NA	K18211	OWF49118
MSTRG.7204.7	23.7305	2.31e-08	serine/arginine-rich splicing factor 6-like [Mizuhopecten yessoensis]	NA		XP_021350895
rna20882	21.1257	6.58e-07	dual specificity mitogen-activated protein kinase kinase 7-like isoform X1 [Crassostrea virginica]	GO:0010604,GO:0004672,GO:0016310,GO:0005488,GO:0031325,GO:0044699,GO:0080090,GO:0050896	K04431	XP_022324804
MSTRG.4572.1	-23.225	4.57e-08	NAD-dependent protein deacetylase sirtuin-1-like [Crassostrea virginica]	GO:2000480,GO:2000481,GO:0014068,GO:0090335,GO:0042771,GO:0000731,GO:0060766,GO:0001542,GO:0018394,GO:0000183,GO:0030308,GO:0034983,GO:2000111,GO:0016239,GO:0043518,GO:0046628,GO:1902166,GO:0001046,GO:1990254,GO:0005637,GO:0001678,GO:0042393,GO:0051097,GO:0051019,GO:0051898,GO:1902176,GO:0043124,GO:0005730,GO:0045944,GO:0001525,GO:0010875,GO:2000774,GO:2000655,GO:0035257,GO:2000773,GO:0035098,GO:…	K11411	XP_022316209
rna29561	-22.7187	1.09e-12	uncharacterized protein KIAA1841-like isoform X3 [Crassostrea virginica]	NA		XP_022344901
MSTRG.16714.13	25.0587	3.63e-09	PREDICTED: nociceptin receptor-like [Crassostrea gigas]	GO:0003824	K08428	XP_011436600
MSTRG.21142.4	20.1752	6.33e-10	E3 ubiquitin-protein ligase TRIM33 [Crassostrea gigas]	GO:0008270,GO:0071805,GO:0016021,GO:0005242,GO:0034765,GO:0005622,GO:0016874		EKC39438
MSTRG.5422.5	21.4965	4.18e-07	repetin-like [Crassostrea virginica]	GO:0000287,GO:0004634,GO:0005524,GO:0018108,GO:0004713,GO:0006096,GO:0000015		XP_022314271
MSTRG.27094.3	-22.4991	1.08e-18	uncharacterized protein LOC111101601 isoform X1 [Crassostrea virginica]	NA		XP_022289842
rna12804	-22.2154	1.71e-07	V-type proton ATPase 116 kDa subunit a-like isoform X1 [Crassostrea virginica]	GO:0000220,GO:0006811,GO:0015992,GO:0015991,GO:0015078,GO:0016020,GO:0016021,GO:0033179,GO:0006810		XP_022319621
rna12806	-23.0004	6.16e-08	V-type proton ATPase 116 kDa subunit a-like isoform X1 [Crassostrea virginica]	GO:0000220,GO:0006811,GO:0015992,GO:0015991,GO:0015078,GO:0016020,GO:0016021,GO:0033179,GO:0006810		XP_022319621
rna12801	-11.3452	7.26e-06	V-type proton ATPase 116 kDa subunit a-like isoform X1 [Crassostrea virginica]	GO:0000220,GO:0006811,GO:0015992,GO:0015991,GO:0015078,GO:0016020,GO:0016021,GO:0033179,GO:0006810		XP_022319621
rna12808	22.0204	6.87e-11	hypothetical protein L484_001794 [Morus notabilis]	GO:0016020,GO:0016021		XP_010099491
rna16002	20.4946	3.67e-07	pirin-like isoform X3 [Crassostrea virginica]	NA	K06911	XP_022322601
MSTRG.1573.17	-22.8666	3.61e-08	probable E3 ubiquitin-protein ligase MID2 [Crassostrea virginica]	NA	K12035	XP_022323383
MSTRG.39637.16	21.0497	7.22e-07	ankyrin repeat domain-containing protein 17-like isoform X3 [Crassostrea virginica]	NA		XP_022303150
MSTRG.39637.17	22.8683	7.28e-08	ankyrin repeat domain-containing protein 17-like isoform X3 [Crassostrea virginica]	NA		XP_022303150
rna1984	-2.65755	0.00084766	RNA-binding protein MEX3B-like [Crassostrea virginica]	GO:0008270,GO:0003723	K15686	XP_022326303
MSTRG.42949.1	2.46208	0.000412869		NA
rna38762	-24.7709	1.16e-10	NF-kappa-B-activating protein-like [Crassostrea virginica]	NA		XP_022343794
rna21039	-12.1549	0.00103607	nuclear receptor subfamily 1 group I member 2-like isoform X2 [Crassostrea virginica]	GO:0005634,GO:0003700,GO:0008270,GO:0006351,GO:0003707,GO:0006355,GO:0043565,GO:0043401		XP_022323396
rna61686	22.3457	1.2e-07	insulin-like growth factor 2 mRNA-binding protein 2 isoform X1 [Crassostrea virginica]	GO:0000166,GO:0003723	K17391	XP_022305782
rna60970	-23.1261	5.2e-08	partitioning defective 3 homolog isoform X15 [Crassostrea virginica]	NA	K04237	XP_022310362
rna52722	-25.0603	3.63e-09	conserved oligomeric Golgi complex subunit 6-like isoform X2 [Crassostrea virginica]	GO:0017119,GO:0006891	K20293	XP_022296272
MSTRG.13486.1	-21.8837	9.01e-11	LOW QUALITY PROTEIN: copper-transporting ATPase 1-like [Crassostrea virginica]	GO:0000166,GO:0005507,GO:0019829,GO:0098655,GO:0016021,GO:0030001	K17686	XP_022320032
MSTRG.11690.3	9.6572	0.000404203	protocadherin-9-like isoform X2 [Crassostrea virginica]	GO:0005509,GO:0016021,GO:0007156,GO:0005886	K16498	XP_022323668
MSTRG.4738.59	-22.3922	1.36e-07	ATP-dependent DNA helicase PIF1 [Exaiptasia pallida]	NA		KXJ17830
MSTRG.13455.2	-22.885	7.16e-08	LOW QUALITY PROTEIN: long-chain fatty acid transport protein 1-like [Crassostrea virginica]	GO:0016020	K08745	XP_022325112
MSTRG.16125.6	-22.6455	9.8e-08	protein-cysteine N-palmitoyltransferase HHAT-like [Crassostrea virginica]	GO:0016491,GO:0016021,GO:0055114		XP_022330767
MSTRG.16125.2	-22.7178	8.92e-08	protein-cysteine N-palmitoyltransferase HHAT-like [Crassostrea virginica]	GO:0016491,GO:0016021,GO:0055114		XP_022330767
rna18914	2.90869	0.000985424	glutamate receptor 2-like [Crassostrea virginica]	GO:0045211,GO:0034220,GO:0016021,GO:0030054,GO:0035235,GO:0004970,GO:0005234		XP_022323440
MSTRG.11097.38	25.3978	2.23e-09	pre-B-cell leukemia transcription factor 1-like isoform X20 [Crassostrea virginica]	NA	K15610	XP_022321563
rna31167	-5.05219	0.000217164	transcriptional regulator ERG homolog [Crassostrea virginica]	GO:0005634,GO:0003700,GO:0006355,GO:0043565	K09436	XP_022335696
MSTRG.12688.5	24.0446	7.07e-09	PREDICTED: F-BAR and double SH3 domains protein 2-like isoform X6 [Crassostrea gigas]	GO:0008270	K20125	XP_011440620
rna4650	-24.7427	4.41e-12	oxidoreductase HTATIP2-like isoform X2 [Crassostrea virginica]	GO:0016021	K17290	XP_022313466
MSTRG.50.1	-11.9119	1.66e-06	R3H domain-containing protein 1-like [Crassostrea virginica]	GO:0003676,GO:0005516,GO:0034605,GO:0005737		XP_022345918
MSTRG.13674.2	21.2328	5.78e-07	PREDICTED: uncharacterized protein K02A2.6-like [Clupea harengus]	NA		XP_012681896
rna8214	22.3099	1.5e-07	riboflavin biosynthesis protein PYRR, chloroplastic-like [Crassostrea virginica]	NA		XP_022314281
rna15980	-24.212	1.2e-08	BTB/POZ domain-containing protein 17-like isoform X1 [Crassostrea virginica]	NA		XP_022324598
rna18858	20.5953	9.13e-07	uncharacterized protein LOC111126101 isoform X2 [Crassostrea virginica]	GO:0016020,GO:0016021,GO:0005375,GO:0035434	K14686	XP_022326212
rna18850	-22.1088	8.86e-08	influenza virus NS1A-binding protein-like [Crassostrea virginica]	NA	K15046	XP_022327387
MSTRG.7207.2	23.399	3.6e-08	helicase with zinc finger domain 2-like [Crassostrea virginica]	GO:0030374,GO:1903506		XP_022318577
MSTRG.7622.8	17.8721	2.68e-05	Mitochondrial carnitine/acylcarnitine carrier protein CACL [Symbiodinium microadriaticum]	GO:0016021		OLP97806
rna39002	-22.1368	1.89e-07	transforming acidic coiled-coil-containing protein 1-like isoform X4 [Crassostrea virginica]	NA	K14282	XP_022340346
MSTRG.24707.1	10.1462	8.24e-08	glycerophosphodiester phosphodiesterase domain-containing protein 5-like isoform X1 [Crassostrea virginica]	GO:0006629,GO:0016021,GO:0008889		XP_022342236
MSTRG.24707.5	10.3578	9.27e-06	glycerophosphodiester phosphodiesterase domain-containing protein 5-like isoform X1 [Crassostrea virginica]	GO:0006629,GO:0016021,GO:0008889		XP_022342236
rna22348	22.646	9.72e-08	potassium voltage-gated channel protein Shaw-like [Crassostrea virginica]	GO:0006813,GO:0055085,GO:0016021,GO:0005244,GO:0005267,GO:0009987		XP_022334279
rna13829	20.4633	7.48e-07	polycystic kidney disease protein 1-like 3 [Mizuhopecten yessoensis]	GO:0003743,GO:0016779,GO:0006413	K03240	XP_021353132
MSTRG.10247.1	-24.3494	9.88e-09	uncharacterized protein LOC111122579 [Crassostrea virginica]	NA		XP_022320078
rna55450	6.06071	1.08e-05	FMRFamide-activated amiloride-sensitive sodium channel-like isoform X1 [Crassostrea virginica]	GO:0005272,GO:0016021,GO:0035725		XP_022300060
rna57094	20.2329	4.18e-07	autophagy-related protein 9A-like isoform X1 [Crassostrea virginica]	GO:0016021	K17907	XP_022308840
MSTRG.14871.12	-22.3359	1.46e-07	cytochrome P450 2C28-like isoform X2 [Crassostrea virginica]	GO:0005506,GO:0016705,GO:0016021,GO:0055114,GO:0004497,GO:0020037		XP_022332620
rna14312	20.5427	4.25e-07	LOW QUALITY PROTEIN: fibrinolytic enzyme	GO:0005515,GO:0006508,GO:0004252,GO:0009235,GO:0005576		XP_022320427
MSTRG.4241.8	-25.4351	2.12e-09	neo-calmodulin-like [Crassostrea virginica]	GO:0005509	K02183	XP_022315940
rna52343	-3.05926	0.000882836	serine/threonine-protein phosphatase 6 regulatory ankyrin repeat subunit B-like [Crassostrea virginica]	NA		XP_022298065
rna36832	5.76002	5.76e-05	serine/arginine repetitive matrix protein 1-like isoform X2 [Crassostrea virginica]	NA		XP_022341577
rna32021	22.5384	9.35e-10	transposable element tcb1 transposase [Lasius niger]	GO:0016887,GO:0003677,GO:0016514,GO:0005634,GO:0005524,GO:0043044,GO:0015074,GO:0006355,GO:0006313	K10696	KMQ82595
MSTRG.2434.3	22.6647	9.5e-08	Putative RNA-directed DNA polymerase from transposon BS [Crassostrea gigas]	GO:0044238,GO:0044699,GO:0071704,GO:0009987,GO:0016787		EKC33970
rna9311	-21.5101	4.17e-07	PREDICTED: tripartite motif-containing protein 5 [Crassostrea gigas]	GO:0005622		XP_011447574
rna26287	20.5283	7.35e-07	retinitis pigmentosa 1-like 1 protein isoform X2 [Crassostrea virginica]	GO:0016020		XP_022330667
MSTRG.15357.27	-11.8546	0.000209739	Threonine-rich GPI-anchored glycoprotein [Mizuhopecten yessoensis]	GO:0019013	K05858	OWF43401
rna10168	-7.68607	0.000781257	tetraspanin-18-like isoform X7 [Crassostrea virginica]	GO:0016020,GO:0016021	K17353	XP_022318041
MSTRG.13737.1	-22.2672	1.6e-07	uncharacterized protein LOC111127310 isoform X7 [Crassostrea virginica]	GO:0006750,GO:0003839		XP_022328132
MSTRG.13737.9	20.2662	6.31e-11	uncharacterized protein LOC111127310 isoform X7 [Crassostrea virginica]	GO:0006750,GO:0003839		XP_022328132
MSTRG.22258.2	25.2476	2.77e-09	nuclear factor of activated T-cells 5-like isoform X2 [Crassostrea virginica]	GO:0001077,GO:0005515,GO:0005737,GO:0007165,GO:0000978,GO:0006970,GO:0006366,GO:0001816,GO:0070884,GO:0045944,GO:0007588,GO:0005654	K17335	XP_022342196
MSTRG.17862.2	-24.4289	8.85e-09	PREDICTED: maspardin-like [Crassostrea gigas]	NA	K19367	XP_011423108
MSTRG.12887.6	-21.843	2.75e-07	coiled-coil domain-containing protein 158-like isoform X7 [Crassostrea virginica]	NA		XP_022320783
rna27853	-7.91426	2.12e-07	uncharacterized protein C1orf131 homolog isoform X1 [Crassostrea virginica]	NA		XP_022333215
rna27857	8.698	0.000151639	PREDICTED: GATA zinc finger domain-containing protein 14 isoform X2 [Crassostrea gigas]	GO:0016021		XP_011453991
MSTRG.1543.42	21.1021	6.79e-07	probable E3 ubiquitin-protein ligase MID2 [Crassostrea virginica]	NA	K11997	XP_022323383
rna35318	6.0327	4.6e-05	uncharacterized protein LOC111137061 [Crassostrea virginica]	NA		XP_022344010
MSTRG.22954.2	18.129	2.03e-05	uncharacterized protein LOC111136453 [Crassostrea virginica]	NA		XP_022343022
MSTRG.5599.6	22.6356	9.85e-08	testis-expressed protein 47-like isoform X3 [Crassostrea virginica]	GO:0071949,GO:0009882,GO:0009785		XP_022317060
MSTRG.23457.6	5.33396	0.000156105	PREDICTED: probable RNA-binding protein 23 [Nanorana parkeri]	GO:0000166,GO:0005634,GO:0003723,GO:0016020,GO:0006397	K13091	XP_018411638
rna24478	21.7277	2.25e-07	PREDICTED: flocculation protein FLO11-like [Crassostrea gigas]	NA		XP_011450615
rna5986	5.77675	0.000355895	four-jointed box protein 1-like [Crassostrea virginica]	GO:0009987	K16674	XP_022338612
rna34868	-22.223	4.64e-12	muscle M-line assembly protein unc-89-like isoform X1 [Crassostrea virginica]	NA		XP_022336567
MSTRG.17810.2	-4.18826	0.00033551	LOW QUALITY PROTEIN: enolase-phosphatase E1-like [Crassostrea virginica]	GO:0003964,GO:0006278		XP_022331845
MSTRG.25011.56	-26.2168	6.71e-10	semaphorin-5B-like isoform X5 [Crassostrea virginica]	GO:0007229,GO:0016021		XP_022339842
rna37115	20.1419	2.14e-06	monocarboxylate transporter 13-like isoform X1 [Crassostrea virginica]	GO:0016020		XP_022341517
MSTRG.30906.1	21.1225	6.61e-07	LOW QUALITY PROTEIN: glycoprotein endo-alpha-1	NA	K15538	XP_022292218
MSTRG.4071.7	-7.65072	0.000328053	trichohyalin-like isoform X5 [Crassostrea virginica]	NA		XP_022318724
MSTRG.4071.9	-7.66085	1.53e-05	trichohyalin-like isoform X5 [Crassostrea virginica]	NA		XP_022318724
MSTRG.27546.2	8.33646	0.000300125	predicted protein [Nematostella vectensis]	GO:0016020,GO:0016021		XP_001624182
MSTRG.23123.67	28.111	3.62e-11	hypothetical protein OXYTRI_13058 (macronuclear) [Oxytricha trifallax]	NA		EJY66653
MSTRG.21632.11	-21.6025	3.02e-07	protein broad-minded-like isoform X1 [Crassostrea virginica]	NA		XP_022341869
MSTRG.16867.4	21.0108	7.58e-07	uncharacterized protein LOC111130669 [Crassostrea virginica]	GO:0045892,GO:0042754		XP_022333556
MSTRG.15567.2	3.98673	0.000333358	mucin-3B-like isoform X4 [Crassostrea virginica]	GO:2000359		XP_022333573
rna60356	-4.13054	0.000381667	death domain-containing protein 1-like [Crassostrea virginica]	GO:0007165		XP_022320573
MSTRG.42271.2	-25.1453	3.21e-09	antistasin-like [Crassostrea virginica]	GO:0004867,GO:0010951		XP_022310185
rna11888	8.90466	0.000885708	ras GTPase-activating protein-binding protein 2-like isoform X2 [Crassostrea virginica]	GO:0000166,GO:0003676,GO:0006810,GO:0005622		XP_022317022
rna11880	-25.1393	1.52e-09	uncharacterized protein LOC111118831 isoform X2 [Crassostrea virginica]	GO:0016020,GO:0016021		XP_022314187
MSTRG.33307.9	20.7738	1.01e-06	TPA: endonuclease-reverse transcriptase [Schistosoma mansoni]	GO:0090305,GO:0003964,GO:0004519,GO:0006278		CAJ00236
MSTRG.13108.3	-24.007	1.59e-08	LOW QUALITY PROTEIN: proprotein convertase subtilisin/kexin type 7-like [Crassostrea virginica]	GO:0016021,GO:0004252,GO:0016485	K08673	XP_022327832
MSTRG.3034.1	6.3994	4.99e-05	double-stranded RNA-binding protein Staufen homolog isoform X2 [Crassostrea virginica]	NA	K17597	XP_022317767
rna14582	-22.3243	1.49e-07	Zonadhesin [Mizuhopecten yessoensis]	NA		OWF56253
rna17058	20.0663	2.33e-06	NA	NA	NA	NA
MSTRG.6026.5	-8.36511	9.18e-07	LOW QUALITY PROTEIN: zinc finger MIZ domain-containing protein 1-like [Crassostrea virginica]	GO:0008270	K22403	XP_022315258
MSTRG.5991.14	-25.4286	2.14e-09	PREDICTED: calponin homology domain-containing protein DDB_G0272472 isoform X5 [Crassostrea gigas]	NA		XP_011454696
rna3989	19.1018	6.99e-06	adapter protein CIKS-like [Crassostrea virginica]	GO:0007165		XP_022294939
MSTRG.11799.2	21.1757	1.9e-07	uncharacterized protein LOC111122918 [Crassostrea virginica]	NA		XP_022320662
MSTRG.12501.3	23.6005	2.75e-08	uncharacterized protein LOC111125238 isoform X4 [Crassostrea virginica]	GO:0005516,GO:0000226,GO:0008017,GO:0005874		XP_022324525
MSTRG.12501.4	23.319	4.01e-08	NA	NA	NA	NA
rna22406	-23.0391	1.32e-08	centrosomal protein of 170 kDa-like isoform X8 [Crassostrea virginica]	NA	K16463	XP_022328882
rna328	8.65673	0.000484933	beta-1	GO:0016021,GO:0006486,GO:0008378,GO:0000139		XP_022321619
MSTRG.32112.8	-25.492	1.95e-09	pre-mRNA-splicing regulator WTAP-like [Crassostrea virginica]	GO:0005634,GO:0000381,GO:0080009		XP_022292977
MSTRG.16033.16	5.08438	9.27e-05	hypothetical protein BIW11_04987 [Tropilaelaps mercedesae]	NA		OQR66392
rna6763	-26.627	3.62e-10	Fizzy-related-like protein	GO:0097027,GO:0050790,GO:0010997	K03364	EKC21639
MSTRG.33147.2	10.3893	1.24e-07	single-minded homolog 1-A-like [Crassostrea virginica]	GO:0005634,GO:0005667,GO:0003677,GO:0005737,GO:0046982,GO:0001657,GO:0006351,GO:0016021,GO:0007399,GO:0000981,GO:0006357	K09100	XP_022298738
rna24133	-23.6945	2.43e-08	solute carrier family 28 member 3-like isoform X5 [Crassostrea virginica]	GO:0005887,GO:0005337,GO:1901642	K11536	XP_022330343
MSTRG.20778.2	20.7372	1.47e-07	LOW QUALITY PROTEIN: RNA polymerase II subunit A C-terminal domain phosphatase-like [Crassostrea virginica]	GO:0005634,GO:0004721,GO:0006470	K15732	XP_022344574
rna11234	23.9375	9.99e-11	serine palmitoyltransferase 2-like [Crassostrea virginica]	GO:0030170,GO:0004758,GO:0005739,GO:0016021,GO:0046512,GO:1904504,GO:0046513,GO:0046511,GO:0017059,GO:0006686	K00654	XP_022317142
rna64371	20.5805	1.27e-06	E3 ubiquitin-protein ligase TRIM37-like [Crassostrea virginica]	NA		XP_022303865
rna19800	6.89243	0.00111522	coiled-coil domain-containing protein 169-like isoform X19 [Crassostrea virginica]	NA		XP_022322010
MSTRG.1150.5	20.603	1.42e-07	LOW QUALITY PROTEIN: transcription factor GATA-4-like [Crassostrea virginica]	GO:0005634,GO:0003700,GO:0008270,GO:0045893,GO:0043565	K09183	XP_022324635
MSTRG.6761.5	21.8317	4.36e-10	LOW QUALITY PROTEIN: mucolipin-3-like [Crassostrea virginica]	GO:0016021	K04994	XP_022318033
MSTRG.10479.14	20.8814	8.85e-07	zinc finger protein 721-like isoform X2 [Crassostrea virginica]	GO:0003676,GO:0046872		XP_022328476
MSTRG.21302.2	20.1152	2.2e-06		NA
rna24070	-8.31577	1.56e-05	serine/threonine-protein phosphatase 4 regulatory subunit 4-like isoform X22 [Crassostrea virginica]	NA	K15426	XP_022335343
rna24071	-22.1913	3.38e-08	NA	NA	NA	NA
MSTRG.14637.3	-26.9196	9.27e-15	cyclin-dependent kinase-like 1 isoform X1 [Crassostrea virginica]	GO:0005524,GO:0004674,GO:0006468		XP_022333454
MSTRG.30514.4	9.45586	0.000405719	SH3 domain-containing kinase-binding protein 1-like isoform X2 [Crassostrea virginica]	GO:0016310,GO:0016301		XP_022292323
MSTRG.20592.7	22.3752	1.38e-07	sedoheptulokinase-like [Crassostrea virginica]	GO:0071310,GO:0016773,GO:0044238,GO:0016301,GO:0071704,GO:0006796		XP_022337550
rna13518	-24.4376	8.74e-09	terminal uridylyltransferase 4-like isoform X3 [Crassostrea virginica]	GO:0003676,GO:0008270	K13291	XP_022315225
rna4563	-23.3786	3.72e-08	troponin T-like isoform X6 [Crassostrea virginica]	GO:0006937,GO:0005861	K12046	XP_022334954
rna42619	-9.50003	0.000837146	NF-kappa-B inhibitor alpha-like isoform X1 [Crassostrea virginica]	NA		XP_022289135
rna22101	6.93859	2.18e-06	solute carrier family 25 member 44-like [Crassostrea virginica]	GO:0016021,GO:0006810	K15121	XP_022329502
rna49102	3.73654	0.000895912	ankyrin repeat domain-containing protein 50-like [Crassostrea virginica]	NA		XP_022291431
MSTRG.26253.1	5.19598	0.000355017	LOW QUALITY PROTEIN: general transcription factor IIE subunit 1-like [Crassostrea virginica]	GO:0005634,GO:0003743,GO:0005737,GO:0043565,GO:0006413,GO:0006367	K03136	XP_022288824
MSTRG.7047.4	-22.1901	1.04e-07	alpha-L-fucosidase-like [Crassostrea virginica]	GO:0004560,GO:0006004	K01206	XP_022316390
rna65691	21.5011	1.18e-07	RNA-directed DNA polymerase from transposon BS [Mizuhopecten yessoensis]	GO:0090305,GO:0003964,GO:0004519,GO:0006278		OWF47171
MSTRG.7047.27	8.36078	0.000494596	alpha-L-fucosidase-like [Crassostrea virginica]	GO:0004560,GO:0006004	K01206	XP_022315332
MSTRG.14647.5	9.17506	2.05e-05	PREDICTED: myosin-10 [Crassostrea gigas]	GO:0000166,GO:0005524,GO:0003777,GO:0007018,GO:0008017		XP_019927391
rna14154	20.3964	4.8e-07	Tripartite motif-containing protein 2 [Mizuhopecten yessoensis]	GO:0008270,GO:0046872,GO:0005622		OWF51261
rna33734	-24.1156	1.23e-08	integumentary mucin C.1-like isoform X3 [Crassostrea virginica]	NA		XP_022343199
MSTRG.15232.2	-12.4085	6.47e-05	LOW QUALITY PROTEIN: actin-depolymerizing factor 7-like [Crassostrea virginica]	GO:0003779,GO:0030042,GO:0015629	K05765	XP_022330130
MSTRG.34721.5	10.3852	5.24e-06	uncharacterized protein LOC111105810 isoform X3 [Crassostrea virginica]	GO:0016021		XP_022295919
MSTRG.6772.21	-25.039	3.74e-09	tetraspanin-18-like isoform X7 [Crassostrea virginica]	GO:0016020,GO:0016021	K17353	XP_022318041
rna12032	-9.23067	0.000237195	TOM1-like protein 2 isoform X5 [Crassostrea virginica]	GO:0006886,GO:0005622		XP_022314265
MSTRG.39820.2	24.4627	8.42e-09	Chitin synthase 3 [Crassostrea gigas]	GO:0016459,GO:0005524,GO:0016021,GO:0004100,GO:0003774	K00698	EKC25899
MSTRG.4198.2	20.762	1.02e-06	VWFA and cache domain-containing protein 1-like [Crassostrea virginica]	GO:0016021		XP_022331553
MSTRG.15632.1	22.6974	7.2e-08	uncharacterized protein LOC111129001 [Crassostrea virginica]	NA		XP_022330733
MSTRG.18392.1	21.4427	4.46e-07	LOW QUALITY PROTEIN: zinc finger RNA-binding protein-like [Crassostrea virginica]	GO:0046872	K13203	XP_022334953
MSTRG.18271.1	-7.47888	0.000817591	von Willebrand factor A domain-containing protein 5A-like isoform X3 [Crassostrea virginica]	GO:0005634,GO:0006355,GO:0043565		XP_022326522
rna26238	21.8173	1.58e-11	phospholipid scramblase 1-like [Crassostrea virginica]	NA		XP_022332739
rna26234	-23.5826	2.83e-08	PREDICTED: protein sprint isoform X3 [Crassostrea gigas]	GO:0007165		XP_011435455
MSTRG.4275.3	-22.6498	9.76e-08	LOW QUALITY PROTEIN: UHRF1-binding protein 1-like [Crassostrea virginica]	NA		XP_022333897
rna830	23.1779	4.84e-08	PREDICTED: RNA-directed DNA polymerase from mobile element jockey-like, partial [Saccoglossus kowalevskii]	NA		XP_006823893
rna834	-24.7129	5.94e-09	PREDICTED: RNA-directed DNA polymerase from mobile element jockey-like, partial [Saccoglossus kowalevskii]	NA		XP_006823893
rna33960	-25.2412	2.8e-09	cathepsin L-like isoform X2 [Crassostrea virginica]	GO:0005615,GO:0004197,GO:0051603,GO:0005764	K01373	XP_022345565
MSTRG.13316.10	20.9822	7.84e-07	gamma-glutamyltranspeptidase 1-like [Crassostrea virginica]	GO:0007283,GO:0016021,GO:0006750,GO:0019344,GO:0050727,GO:0002682,GO:0003840	K18592	XP_022323480
MSTRG.13316.18	-21.292	5.44e-07	gamma-glutamyltranspeptidase 1-like [Crassostrea virginica]	GO:0007283,GO:0016021,GO:0006750,GO:0019344,GO:0050727,GO:0002682,GO:0003840	K18592	XP_022323480
rna4875	21.996	2.24e-07	uncharacterized protein LOC111120669 isoform X2 [Crassostrea virginica]	NA		XP_022317286
MSTRG.25020.9	-22.3971	1.35e-07	Protein NYNRIN, partial [Stegodyphus mimosarum]	GO:0090502,GO:0003676,GO:0004523,GO:0046872,GO:0015074		KFM62374
MSTRG.24711.7	-22.1239	1.92e-07	trichohyalin-like [Crassostrea virginica]	NA		XP_022343837
MSTRG.4826.13	22.9665	6.4e-08	neurocalcin homolog [Crassostrea virginica]	GO:0005509,GO:0016174,GO:0055114		XP_022315883
MSTRG.13976.2	-6.11627	0.00103502	LIM domain-containing protein WLIM2b-like [Crassostrea virginica]	GO:0008270		XP_022327159
rna38898	17.4565	4.16e-05	DNA-directed RNA polymerase II subunit RPB2-like isoform X1 [Crassostrea virginica]	GO:0006370,GO:0006283,GO:0008543,GO:0003682,GO:0042795,GO:0000784,GO:0006367,GO:0005665,GO:0000398,GO:0006368,GO:0003677,GO:0001055,GO:0005515,GO:0032549,GO:0046872,GO:0016020,GO:0035019,GO:0031047,GO:0050434	K03010	XP_022343907
MSTRG.2628.1	-23.4978	3.17e-08	transcription termination factor 3	GO:0005739,GO:0003690,GO:0006355	K15032	XP_022311807
MSTRG.2628.5	23.3029	4.1e-08	protein archease-like [Crassostrea virginica]	GO:0006388,GO:0072669		XP_022311818
rna49404	-23.2088	4.67e-08	diacylglycerol O-acyltransferase [Mizuhopecten yessoensis]	GO:0004144		OWF45016
rna23945	21.6416	3.49e-07	protein toll-like [Crassostrea virginica]	GO:0007165		XP_022330881
rna19152	13.3127	1.72e-10	NA	NA		NA
rna19151	-26.4602	4.66e-10	Caspase-3 [Crassostrea gigas]	GO:0006508,GO:0004197		EKC24283
MSTRG.17172.38	-22.3325	1.47e-07	A-kinase anchor protein 13-like isoform X33 [Crassostrea virginica]	NA	K21066	XP_022332895
MSTRG.6533.5	20.3841	1.6e-06	Replication factor A protein 1 [Crassostrea gigas]	NA		EKC32641
MSTRG.28494.3	10.7197	0.00068878	RAD52 motif-containing protein 1 [Crassostrea gigas]	GO:0005634,GO:0003700,GO:0008270,GO:0030170,GO:0005737,GO:0003824,GO:0006351,GO:0006355,GO:0043565,GO:0006259		EKC20721
MSTRG.10989.8	22.3502	1.43e-07	prostaglandin G/H synthase 2-like isoform X2 [Crassostrea virginica]	GO:0004601,GO:0004666,GO:0006979,GO:0019371,GO:0098869,GO:0055114,GO:0008217,GO:0020037	K11987	XP_022321867
rna39072	10.0701	5.09e-05	centrosomal protein of 290 kDa-like isoform X10 [Crassostrea virginica]	NA	K20478	XP_022342699
rna39074	-22.8161	7.84e-08	centrosomal protein of 290 kDa-like isoform X10 [Crassostrea virginica]	NA	K20478	XP_022342699
MSTRG.8553.10	20.5512	4.03e-10	fibrillin-2-like isoform X4 [Crassostrea virginica]	GO:0004888,GO:0007165,GO:0016020		XP_022315921
MSTRG.793.6	7.26291	4.28e-05	glutamate-rich protein 3-like isoform X3 [Crassostrea virginica]	NA		XP_022304746
MSTRG.10359.4	-24.9402	4.3e-09	LOW QUALITY PROTEIN: titin-like [Crassostrea virginica]	GO:0032060,GO:0090303,GO:0032154,GO:0051928,GO:0002230,GO:0006468,GO:0098792,GO:0004687,GO:0060414,GO:0005524,GO:0005516,GO:0070062,GO:0003779,GO:0046872,GO:0071476,GO:0001725,GO:0005829,GO:0098779,GO:0014820,GO:0030027,GO:0030335	K12567	XP_022322163
MSTRG.4358.7	5.08817	0.000558039	ADP-ribosylation factor GTPase-activating protein AGD4-like isoform X1 [Crassostrea virginica]	GO:0016310,GO:0016301		XP_022310095
MSTRG.2984.3	-22.0043	2.24e-07	Serine/threonine-protein phosphatase 6 regulatory ankyrin repeat subunit C [Crassostrea gigas]	NA		EKC30687
MSTRG.22515.1	5.39715	0.000752666		NA
rna34667	22.4458	1.26e-07	protein tiptop-like isoform X4 [Crassostrea virginica]	GO:0046872,GO:0010468,GO:0048856,GO:0044767	K09236	XP_022339066
MSTRG.12299.1	2.69832	0.000128603	follistatin-related protein 1-like isoform X3 [Crassostrea virginica]	GO:0005509,GO:0006508,GO:0008233		XP_022320940
rna27960	-23.5868	2.81e-08	solute carrier family 46 member 3-like [Crassostrea virginica]	GO:0055085,GO:0016021	K20840	XP_022329604
rna54859	19.9423	2.69e-06	uncharacterized protein LOC111106489 [Crassostrea virginica]	GO:0050794		XP_022296899
MSTRG.18400.2	-23.4428	3.41e-08	phenylalanine--tRNA ligase	GO:0000166,GO:0006418,GO:0004812,GO:0043167	K01889	XP_022332338
MSTRG.18775.2	23.1138	5.27e-08	Pleckstrin-like protein domain-containing family H member 1 [Crassostrea gigas]	NA		EKC42342
MSTRG.40686.2	-9.00158	0.000695733	uncharacterized protein LOC111115092 isoform X1 [Crassostrea virginica]	NA		XP_022309383
MSTRG.17744.155	22.4743	3.85e-08	PREDICTED: stress protein DDR48-like [Salmo salar]	NA		XP_014065180
MSTRG.4181.10	19.6423	2.44e-07	neurogenic locus Notch protein-like [Crassostrea virginica]	GO:0004930,GO:0004888,GO:0007186,GO:0005509,GO:0016020,GO:0016021,GO:0007166,GO:0030246		XP_022321304
MSTRG.21074.4	-5.5956	0.000614173	lysosomal acid lipase/cholesteryl ester hydrolase-like [Crassostrea virginica]	GO:0016788,GO:0016042	K01052	XP_022340255
rna24332	-4.74434	0.000759738	PREDICTED: radial spoke head protein 9 homolog [Lingula anatina]	GO:0060294,GO:0035082,GO:0044458	K19757	XP_013422186
rna24337	-25.1312	3.28e-09	histone-lysine N-methyltransferase setd3-like [Crassostrea virginica]	NA	K19199	XP_022334208
rna56741	-25.0694	3.72e-11	serine/threonine-protein kinase PAK 1-like isoform X3 [Crassostrea virginica]	GO:0005524,GO:0004674,GO:0006468	K04409	XP_022297273
MSTRG.20743.2	19.1248	6.81e-06	DDB1- and CUL4-associated factor 11-like isoform X2 [Crassostrea virginica]	NA	K11801	XP_022344747
rna65850	21.1415	6.46e-07	Caspase-2, partial [Crassostrea gigas]	GO:0042981		EKC32250
MSTRG.22937.1	-8.52623	4.07e-08	alpha-protein kinase vwkA-like [Crassostrea virginica]	GO:0005524,GO:0004674,GO:0006468		XP_022345776
MSTRG.34748.3	21.1383	6.49e-07	macrophage-expressed gene 1 protein-like [Crassostrea virginica]	GO:0016021		XP_022299443
rna14608	22.3001	1.52e-07	uncharacterized protein LOC111122748 [Crassostrea virginica]	NA		XP_022320344
MSTRG.11493.13	21.8585	2.66e-07	titin homolog isoform X7 [Crassostrea virginica]	NA		XP_022323433
rna35125	23.3172	4.02e-08	uncharacterized protein LOC111134717 [Crassostrea virginica]	NA		XP_022339737
MSTRG.18488.22	20.0506	1.19e-06	myb-like protein X isoform X3 [Crassostrea virginica]	NA		XP_022292326
rna38665	-24.8696	4.76e-09	uncharacterized protein LOC111137198 isoform X2 [Crassostrea virginica]	NA		XP_022344258
MSTRG.13801.8	-25.5666	1.75e-09	LOW QUALITY PROTEIN: dystonin-like [Crassostrea virginica]	GO:0007050,GO:0005509	K10382	XP_022326694
MSTRG.32105.3	-7.16039	0.000162042	PIH1 domain-containing protein 1-like [Crassostrea virginica]	NA		XP_022291151
MSTRG.14339.4	22.8291	7.66e-08	nose resistant to fluoxetine protein 6-like isoform X2 [Crassostrea virginica]	GO:0016021		XP_022328279
MSTRG.41070.1	-22.1647	1.82e-07	tyramine receptor 1-like [Crassostrea virginica]	NA		XP_022308137
MSTRG.3503.5	-22.0624	2.09e-07	cysteine--tRNA ligase	GO:0005524,GO:0005737,GO:0046872,GO:0016021,GO:0004817,GO:0000049,GO:0006423		XP_022315537
MSTRG.21746.41	-27.701	6.92e-11	loricrin-like isoform X1 [Crassostrea virginica]	NA		XP_022339865
MSTRG.23123.37	23.2308	4.51e-08	hypothetical protein OXYTRI_13058 (macronuclear) [Oxytricha trifallax]	NA		EJY66653
MSTRG.23878.4	22.004	2.21e-07	uncharacterized protein LOC111134881 [Crassostrea virginica]	GO:0016021		XP_022340092
MSTRG.213.1	-23.0543	4.22e-08	hypothetical protein LOTGIDRAFT_174919 [Lottia gigantea]	GO:0006810,GO:0009987		XP_009053041
rna5053	20.5536	1.31e-06	uncharacterized protein LOC111123411 isoform X2 [Crassostrea virginica]	NA		XP_022321434
rna39477	-24.7056	6e-09	uncharacterized protein LOC111134979 isoform X2 [Crassostrea virginica]	NA		XP_022340325
MSTRG.2911.2	-21.9618	3.46e-12	ankyrin-1-like [Crassostrea virginica]	GO:0016021		XP_022298608
rna9448	21.3031	9.29e-08	BTB/POZ domain-containing protein 17-like [Crassostrea virginica]	NA		XP_022314124
MSTRG.528.3	-22.0389	2.14e-07	LOW QUALITY PROTEIN: acetylcholine receptor subunit beta-type unc-29-like [Crassostrea virginica]	GO:0034220,GO:0016021,GO:0005230		XP_022303253
MSTRG.36227.3	-24.6503	6.49e-09	LOW QUALITY PROTEIN: plexin A3-like [Crassostrea virginica]	GO:0017154,GO:0071526	K06820	XP_022296464
MSTRG.1047.4	-23.5827	2.83e-08	PREDICTED: prefoldin subunit 5-like [Crassostrea gigas]	GO:0005524,GO:0005737,GO:0016272,GO:0006355,GO:0051082,GO:0004674,GO:0006457,GO:0006468	K04797	XP_011417742
MSTRG.2763.4	5.82385	0.000339732	RNA-binding protein 24-A-like isoform X1 [Crassostrea virginica]	GO:0000166,GO:0006978,GO:0007050,GO:0005634,GO:0070935,GO:0006977,GO:0008285,GO:0043484,GO:0005829,GO:0003730		XP_022316971
MSTRG.12385.13	-25.4019	2.22e-09	hemicentin-1-like isoform X9 [Crassostrea virginica]	NA	K16680	XP_022324683
MSTRG.28609.5	-6.04821	0.000461659	transmembrane protein 164-like [Crassostrea virginica]	GO:0046872,GO:0016021,GO:0071557,GO:0008168,GO:0071558,GO:0032259		XP_022287885
MSTRG.28609.1	21.6764	1.87e-07	transmembrane protein 164-like [Crassostrea virginica]	GO:0046872,GO:0016021,GO:0071557,GO:0008168,GO:0071558,GO:0032259		XP_022287885
MSTRG.17086.6	20.5535	1.31e-06	uncharacterized protein LOC111130304 isoform X1 [Crassostrea virginica]	NA		XP_022332904
MSTRG.17300.1	-22.9693	6.41e-08	LOW QUALITY PROTEIN: pinin-like [Crassostrea virginica]	GO:0033063,GO:0009790,GO:0003677,GO:0005524,GO:0008094,GO:0000724	K13114	XP_022333077
MSTRG.40845.35	21.0495	7.23e-07	Angiotensin-converting enzyme [Crassostrea gigas]	GO:0008233		EKC26119
MSTRG.12556.4	15.3224	0.000360481	N(G)	GO:0016787	K01482	XP_022326294
MSTRG.24223.4	23.2598	4.34e-08	transcription elongation regulator 1-like [Crassostrea virginica]	GO:0000122,GO:0070064,GO:0003700,GO:0006351,GO:0015629,GO:0016363,GO:0001106,GO:0005730,GO:0001103		XP_022339358
MSTRG.10156.71	-26.5542	4.05e-10	LOW QUALITY PROTEIN: transforming growth factor-beta-induced protein ig-h3-like [Crassostrea virginica]	NA		XP_022323594
MSTRG.41416.37	7.45269	1.44e-05	predicted protein [Nematostella vectensis]	NA		XP_001636131
rna24182	-24.5171	7.82e-09	mitochondrial uncoupling protein 2-like [Crassostrea virginica]	GO:0016021,GO:0006810	K15103	XP_022328794
rna7879	-24.8811	4.68e-09	unnamed protein product	GO:0005515,GO:0005737,GO:0046872,GO:0005096,GO:0043547,GO:0005654	K12486	CAF99407
MSTRG.33491.9	25.2593	2.85e-09	Kelch-like protein 29 [Crassostrea gigas]	NA		EKC35622
MSTRG.7349.3	8.1597	0.000118513	methyltransferase-like protein 7A [Crassostrea virginica]	GO:0016021,GO:0008168,GO:0032259		XP_022317096
rna13844	-24.6246	6.73e-09	uncharacterized protein LOC111124529 isoform X4 [Crassostrea virginica]	NA		XP_022323172
rna6676	-23.3391	1.03e-12	organic solute transporter subunit alpha-like isoform X2 [Crassostrea virginica]	GO:0016021	K14360	XP_022319956
MSTRG.22577.6	-21.957	2.38e-07	PREDICTED: uncharacterized protein LOC105324703 [Crassostrea gigas]	NA		XP_011422155
MSTRG.41867.29	5.68906	0.000912677	E3 ubiquitin-protein ligase TRIM71-like [Crassostrea virginica]	NA		XP_022304524
MSTRG.4885.2	19.8741	6.55e-07	LOW QUALITY PROTEIN: E3 ubiquitin-protein ligase Rnf220-like [Crassostrea virginica]	GO:0008270,GO:0090263,GO:0016567		XP_022317865
MSTRG.4885.1	5.95501	0.000180741	LOW QUALITY PROTEIN: E3 ubiquitin-protein ligase Rnf220-like [Crassostrea virginica]	GO:0008270,GO:0090263,GO:0016567		XP_022317865
MSTRG.24109.7	22.4216	1.3e-07	sperm flagellar protein 1-like isoform X7 [Crassostrea virginica]	GO:0031514		XP_022345380
MSTRG.28276.9	-10.3587	0.000124745	steroid 17-alpha-hydroxylase/17	GO:0005506,GO:0016705,GO:0016021,GO:0016829,GO:0055114,GO:0004497,GO:0020037	K00512	XP_022287682
rna63171	5.45913	0.00105466	uncharacterized protein LOC111135488 isoform X2 [Crassostrea virginica]	NA		XP_022341312
rna47140	-23.1791	4.85e-08	diacylglycerol kinase zeta-like isoform X8 [Crassostrea virginica]	GO:0005524,GO:0004143,GO:0016310,GO:0007205,GO:0005622,GO:0035556	K00901	XP_022291410
rna26959	20.5943	1.25e-06	predicted protein [Nematostella vectensis]	GO:0016021,GO:0003950	K00774	XP_001625722
MSTRG.42081.8	-22.9422	6.64e-08	tropomodulin-3-like isoform X1 [Crassostrea virginica]	GO:0051694,GO:0005523	K10370	XP_022309040
rna9651	-22.2172	1.7e-07	calcium-activated potassium channel slowpoke-like isoform X13 [Crassostrea virginica]	GO:0015269,GO:0005249,GO:0071805,GO:0008076	K04936	XP_022313799
rna10936	-27.9057	5.01e-11	location of vulva defective 1-like isoform X1 [Crassostrea virginica]	GO:0005509,GO:0016021		XP_022319422
rna6609	19.8321	3.21e-07	uncharacterized protein LOC111121931 [Crassostrea virginica]	NA		XP_022319142
rna14102	19.5416	9.6e-07	gem-associated protein 8-like isoform X1 [Crassostrea virginica]	GO:0005634,GO:0034719,GO:0005829,GO:0032797,GO:0000387	K13136	XP_022321433
MSTRG.6156.18	22.6706	6.11e-09	rab11 family-interacting protein 4B-like [Crassostrea virginica]	GO:0005509		XP_022316620
MSTRG.6156.15	23.5132	3.09e-08	rab11 family-interacting protein 4B-like [Crassostrea virginica]	GO:0005509		XP_022316620
MSTRG.1543.22	-24.3521	7.67e-13	probable E3 ubiquitin-protein ligase MID2 [Crassostrea virginica]	NA	K12035	XP_022323383
rna40116	19.8534	2.98e-06	PREDICTED: ATP-dependent DNA helicase RRM3-like [Crassostrea gigas]	NA	K15255	XP_019923128
rna8034	-23.9739	1.66e-08	periplakin-like isoform X3 [Crassostrea virginica]	NA		XP_022319319
MSTRG.24515.3	20.6938	1.11e-06	PREDICTED: protein RRP5 homolog [Crassostrea gigas]	GO:0003676,GO:0032040,GO:0005634,GO:0003723,GO:0005829,GO:0006396,GO:0008134,GO:0006397,GO:0005730,GO:0003723	K14792	XP_011438317
rna11943	-7.17132	9.66e-06	predicted protein [Naegleria gruberi]	GO:0016020,GO:0016021		XP_002682388
MSTRG.25011.32	22.9455	1.88e-10	semaphorin-5B-like isoform X5 [Crassostrea virginica]	GO:0007229,GO:0016021		XP_022339842
rna12206	24.636	6.61e-09	unconventional myosin-XV-like isoform X12 [Crassostrea virginica]	NA	K10361	XP_022313584
MSTRG.35579.6	-22.4833	1.21e-07	uncharacterized protein LOC111109946 [Crassostrea virginica]	GO:0016021		XP_022301924
rna34312	20.0923	4.74e-07	calmodulin-binding transcription activator 1-like isoform X5 [Crassostrea virginica]	GO:0005634,GO:0003677,GO:0007076	K21596	XP_022340865
MSTRG.3760.4	22.92	6.8e-08	Elongation of very long chain fatty acids protein 4 [Crassostrea gigas]	GO:0016021,GO:0016740,GO:0006633	K10249	EKC25060
MSTRG.22183.3	-23.8379	2e-08	PREDICTED: tigger transposable element-derived protein 4-like [Crassostrea gigas]	NA		XP_011452139
MSTRG.38919.2	2.81837	4.78e-05	putative nuclease HARBI1 [Crassostrea virginica]	GO:0003676,GO:0090305,GO:0008408		XP_022309691
rna32788	22.5911	1.04e-07	uncharacterized protein LOC111134825 [Crassostrea virginica]	NA		XP_022339958
rna31623	22.1186	1.44e-10	NA	NA		NA
rna31622	-11.1708	6.29e-05	myosin heavy chain	NA		XP_022343760
MSTRG.13728.7	-23.4372	3.44e-08	uncharacterized protein LOC111127310 isoform X7 [Crassostrea virginica]	GO:0006750,GO:0003839		XP_022328132
MSTRG.16603.4	23.1646	4.92e-08	uncharacterized protein LOC111129093 [Crassostrea virginica]	NA		XP_022330909
rna12904	20.4642	2.84e-07	integumentary mucin C.1-like isoform X1 [Crassostrea virginica]	NA		XP_022323935
MSTRG.34673.24	-24.6651	6.35e-09	ankyrin repeat domain-containing protein 26-like isoform X17 [Crassostrea virginica]	NA		XP_022297610
rna42312	20.9148	2.43e-07	CCR4-NOT transcription complex subunit 2-like isoform X6 [Crassostrea virginica]	GO:0090503,GO:0006351,GO:0000932,GO:0001226,GO:0001104,GO:0000289,GO:0004535,GO:0000122,GO:0005634,GO:0006977,GO:0010606,GO:0016020,GO:2000036,GO:0005829,GO:0031047,GO:0033147,GO:0030015,GO:0001829,GO:0017148	K12605	XP_022290242
MSTRG.23111.8	-24.5492	7.48e-09	muscle M-line assembly protein unc-89-like isoform X1 [Crassostrea virginica]	NA		XP_022336567
MSTRG.11112.10	20.929	7.52e-07	uncharacterized protein LOC111123302 [Crassostrea virginica]	GO:0016021	K01183	XP_022321262
rna9525	-7.80534	0.000428182	probable E3 ubiquitin-protein ligase MGRN1 isoform X2 [Crassostrea virginica]	GO:0008270		XP_022316902
rna21110	-22.76	8.44e-08	histone-lysine N-methyltransferase EZH2-like isoform X1 [Crassostrea virginica]	GO:0008168,GO:0016740,GO:0032259	K11430	XP_022322335
rna19128	-21.5625	3.9e-07	unnamed protein product [Oncorhynchus mykiss]	GO:0016887,GO:0003677,GO:0016514,GO:0005524,GO:0005634,GO:0043044,GO:0015074,GO:0006355,GO:0006313		CDQ65575
rna46270	19.3102	2.62e-10	uncharacterized protein LOC111115689 isoform X2 [Crassostrea virginica]	NA		XP_022310225
MSTRG.15239.8	5.70686	0.000203298	Neuroendocrine convertase 1 [Crassostrea gigas]	GO:0016020		EKC26985
MSTRG.15239.1	22.9919	3.92e-10	protein RRNAD1-like isoform X2 [Crassostrea virginica]	GO:0016020,GO:0016787		XP_022330561
rna2950	-23.8129	2.07e-08	deoxyribonuclease-1-like isoform X1 [Crassostrea virginica]	GO:0005634,GO:0006308,GO:0004536	K11995	XP_022325735
rna8570	20.9303	8.36e-07	potassium voltage-gated channel subfamily B member 2-like isoform X5 [Crassostrea virginica]	GO:0005249,GO:0071805,GO:0008076,GO:0034765,GO:0051260		XP_022315467
MSTRG.5226.10	20.3077	1.31e-08	unnamed protein product	GO:0005515,GO:0005737,GO:0046872,GO:0005096,GO:0043547,GO:0005654	K12486	CAF99407
rna58936	-23.0334	5.89e-08	uncharacterized protein LOC111113269 isoform X2 [Crassostrea virginica]	NA		XP_022307094
MSTRG.20484.41	-23.4518	5.02e-09	uncharacterized protein LOC111099194 isoform X7 [Crassostrea virginica]	NA		XP_022286321
MSTRG.14688.4	22.6857	2.07e-08	putative DD34D transposase [Bactrocera tryoni]	NA		APL98290
rna43095	-23.3433	3.9e-08	plectin-like isoform X4 [Crassostrea virginica]	GO:0005856,GO:0016021		XP_022288567
rna34631	21.1903	6.1e-07	alpha-protein kinase vwkA-like [Crassostrea virginica]	GO:0005524,GO:0004674,GO:0006468		XP_022345776
MSTRG.31023.24	19.8826	2.88e-06	piggyBac transposable element-derived protein 4-like [Crassostrea virginica]	NA		XP_022288058
MSTRG.31023.20	9.76142	0.000525015	Versican core protein [Crassostrea gigas]	GO:0005249,GO:0071805,GO:0008076		EKC28589
MSTRG.37882.5	22.2703	1.58e-07	protein PIF-like [Crassostrea virginica]	GO:0008061,GO:0005581,GO:0006030,GO:0016021,GO:0005576		XP_022308913
rna19542	-23.0328	5.89e-08	kin of IRRE-like protein 1 isoform X1 [Crassostrea virginica]	GO:0005515,GO:0016020,GO:0007399,GO:0044464,GO:0048513		XP_022323502
rna50842	8.33055	0.000869373	uncharacterized protein LOC111107788 [Crassostrea virginica]	NA	K11997	XP_022298847
MSTRG.19310.8	-23.2881	4.21e-08	actin-3-like isoform X1 [Crassostrea virginica]	GO:1902494,GO:0050794,GO:0044430,GO:0015629,GO:0031981,GO:0000910,GO:0043234,GO:0006325		XP_022336668
MSTRG.11940.2	19.4966	4.48e-06	heat shock 70 kDa protein 12B-like isoform X4 [Crassostrea virginica]	NA		XP_022323071
rna21433	-23.7982	2.11e-08	myosin-3-like isoform X3 [Crassostrea virginica]	NA	K10352	XP_022323707
MSTRG.15554.2	23.246	5.4e-17	zinc transporter ZIP2-like [Crassostrea virginica]	GO:0055085,GO:0016021,GO:0046873,GO:0030001	K14709	XP_022329391
rna22167	-17.8332	5.2e-05	receptor expression-enhancing protein 5-like isoform X3 [Crassostrea virginica]	GO:0016021	K17279	XP_022333577
MSTRG.21981.4	-10.2444	0.000154378	Exoglucanase xynX [Crassostrea gigas]	GO:0005975,GO:0016020,GO:0016798	K01181	EKC38981
MSTRG.28194.6	23.6589	2.54e-08	succinate--CoA ligase [ADP/GDP-forming] subunit alpha	GO:0048037,GO:0008152,GO:0016874	K01899	XP_022289207
MSTRG.28194.7	22.9766	6.32e-08	NA	NA	NA	NA
MSTRG.5959.9	21.3128	1.51e-07	PREDICTED: transformer-2 protein homolog alpha isoform X3 [Crassostrea gigas]	GO:0000166,GO:0003676	K12897	XP_011442791
MSTRG.392.25	-6.7282	0.000715906	mucin-4-like isoform X8 [Crassostrea virginica]	GO:0007160,GO:0005509,GO:0016021,GO:0005201,GO:0005578		XP_022292265
rna5925	6.24246	0.00094718	golgin subfamily A member 6-like protein 22 isoform X3 [Crassostrea virginica]	NA		XP_022298155
rna37146	-23.4716	3.29e-08	uncharacterized protein LOC111099125 isoform X1 [Crassostrea virginica]	NA		XP_022286203
MSTRG.3717.13	-21.5437	4e-07	zinc finger and BTB domain-containing protein 3-like isoform X6 [Crassostrea virginica]	NA		XP_022314311
rna5058	9.98871	5.97e-15	uncharacterized protein LOC111120622 [Crassostrea virginica]	GO:0000042,GO:0005622		XP_022317185
MSTRG.37371.3	22.7065	8.99e-08	unconventional myosin-XVIIIa-like isoform X2 [Crassostrea virginica]	GO:0007165		XP_022310703
MSTRG.13316.4	8.20407	0.000699869	gamma-glutamyltranspeptidase 1-like [Crassostrea virginica]	GO:0007283,GO:0016021,GO:0006750,GO:0019344,GO:0050727,GO:0002682,GO:0003840	K18592	XP_022323480
MSTRG.13316.2	-22.1405	1.88e-07	gamma-glutamyltranspeptidase 1-like [Crassostrea virginica]	GO:0007283,GO:0016021,GO:0006750,GO:0019344,GO:0050727,GO:0002682,GO:0003840	K18592	XP_022323480
MSTRG.24677.5	-24.5031	7.98e-09	Sphingolipid delta(4)-desaturase DES1 [Crassostrea gigas]	GO:0042284,GO:0016021,GO:0055114,GO:0030148	K04712	EKC42246
rna29967	-3.72931	2.51e-06	E3 ubiquitin-protein ligase RGLG4-like [Crassostrea virginica]	GO:0016020		XP_022336502
MSTRG.13252.2	-22.5526	1.11e-07	zinc finger protein 330 homolog [Crassostrea virginica]	GO:0008270,GO:0030496,GO:0000775,GO:0005730		XP_022321634
rna17964	20.7285	1.06e-06	probable serine/threonine-protein kinase nek3 isoform X3 [Crassostrea virginica]	GO:0008270,GO:0097159,GO:1901363		XP_022323052
MSTRG.33196.11	19.3328	5.39e-06	death domain-containing protein CRADD-like [Crassostrea virginica]	GO:0007165,GO:0042981	K02832	XP_022301224
MSTRG.33196.12	22.2077	3.83e-08	uncharacterized protein LOC111109411 [Crassostrea virginica]	NA		XP_022301208
rna24715	-28.7586	1.28e-11	nesprin-1-like isoform X7 [Crassostrea virginica]	NA		XP_022330685
rna24717	26.3924	9.98e-12	nesprin-1-like isoform X7 [Crassostrea virginica]	NA		XP_022330685
rna24710	20.2406	1.9e-06	nesprin-1-like isoform X7 [Crassostrea virginica]	GO:0003676,GO:0003964,GO:0006278		XP_022330685
MSTRG.8445.2	7.67843	0.000178933	PREDICTED: small G protein signaling modulator 3 homolog isoform X2 [Octopus bimaculoides]	NA	K20176	XP_014783463
MSTRG.35460.26	18.43	1.47e-05	PREDICTED: uncharacterized protein LOC109620764 [Crassostrea gigas]	NA		XP_019929373
MSTRG.25394.7	-22.0607	2.08e-07	caspase-7-like [Crassostrea virginica]	GO:0008234		XP_022337029
MSTRG.31051.12	20.2741	1.83e-06	PREDICTED: zinc finger MYM-type protein 4-like [Saccoglossus kowalevskii]	NA		XP_006813568
MSTRG.16841.4	23.2123	1.75e-11	tigger transposable element-derived protein 2-like [Crassostrea virginica]	NA		XP_022300703
MSTRG.21899.5	21.1493	5.42e-10	DIS3-like exonuclease 2 isoform X1 [Crassostrea virginica]	GO:0090503,GO:0000932,GO:0007067,GO:0006364,GO:1990074,GO:0000177,GO:0048793,GO:0051301,GO:0000176,GO:0004534,GO:0000175,GO:0003723,GO:0046872,GO:0016075,GO:0034427,GO:0010587		XP_022341757
MSTRG.10381.6	-22.2511	8.31e-08	2,5-phosphodiesterase 12-like [Crassostrea virginica]	NA		XP_022328386
rna16389	23.1918	4.75e-08	far upstream element-binding protein 1-like isoform X3 [Crassostrea virginica]	GO:0003676,GO:0003723	K13210	XP_022320954
rna14715	-4.99055	0.000682142	laccase-like [Crassostrea virginica]	GO:0005507,GO:0016491,GO:0055114		XP_022325863
gene8790	22.622	1e-07	PREDICTED: coadhesin-like [Crassostrea gigas]	GO:0016020,GO:0016021,GO:0030246		XP_011432519
MSTRG.12449.1	18.6954	7.17e-07	Glutamate receptor [Crassostrea gigas]	GO:0006811,GO:0004888,GO:0005230,GO:0045202,GO:0044425,GO:0005886		EKC26547
MSTRG.20030.1	6.34362	0.000132238	LOW QUALITY PROTEIN: short transient receptor potential channel 3-like [Crassostrea virginica]	GO:0005262,GO:0016021,GO:0070588		XP_022337866
MSTRG.27142.19	-22.1687	1.81e-07	uncharacterized protein LOC111100241 [Crassostrea virginica]	NA		XP_022287632
MSTRG.22551.4	21.7713	2.65e-07	ceramide kinase-like isoform X2 [Crassostrea virginica]	GO:0000166,GO:0016887,GO:0005524,GO:0003777,GO:0003779,GO:0030286,GO:0016310,GO:0007018,GO:0016301,GO:0005622	K19602	XP_022337447
MSTRG.22551.8	21.1094	6.72e-07	ceramide kinase-like isoform X2 [Crassostrea virginica]	GO:0016887,GO:0005524,GO:0003777,GO:0003779,GO:0030286,GO:0016310,GO:0007018,GO:0016301		XP_022337447
MSTRG.17095.1	5.30405	0.000287449	protein ARV1-like isoform X2 [Crassostrea virginica]	GO:0016020,GO:0016021	K21848	XP_022329191
MSTRG.4311.1	9.02285	1.23e-05	cytochrome P450 27C1-like [Crassostrea virginica]	GO:0005506,GO:0016705,GO:0055114,GO:0004497,GO:0020037		XP_022338731
rna10260	22.046	3.59e-10	uncharacterized protein LOC111120118 isoform X5 [Crassostrea virginica]	GO:0016020		XP_022316522
MSTRG.11093.2	6.29442	0.000140885	60 kDa SS-A/Ro ribonucleoprotein-like [Crassostrea virginica]	GO:0003723,GO:0030529,GO:0019013	K11089	XP_022325716
rna29271	22.0348	9.94e-08	protein spire homolog 1-like isoform X4 [Crassostrea virginica]	GO:0016192,GO:0003779,GO:0045010	K02098	XP_022340260
MSTRG.14711.1	-7.06503	0.000578733		NA
rna9440	20.8034	1.31e-12	guanine nucleotide exchange C9orf72-like [Crassostrea virginica]	GO:0043229,GO:0043227		XP_022314534
MSTRG.14079.12	-25.2831	2.64e-09	predicted protein [Nematostella vectensis]	GO:0000287,GO:0005524,GO:0045332,GO:0016021,GO:0004012		XP_001640387
rna32415	-24.8605	4.82e-09	b(0	GO:0016021,GO:0015171,GO:0003333	K13868	XP_022286098
rna2854	11.2573	0.000467458	calcium-binding mitochondrial carrier protein Aralar2-like isoform X2 [Crassostrea virginica]	GO:0089711,GO:0006094,GO:0089712,GO:0030170,GO:0015183,GO:0006754,GO:0005743,GO:0005313,GO:0006412,GO:0005887,GO:0043490,GO:0003735,GO:0003824,GO:0005509,GO:0051592	K15105	XP_022335852
rna17678	-24.7626	5.54e-09	protocadherin-11 X-linked-like [Crassostrea virginica]	GO:0005509,GO:0016021,GO:0007156,GO:0005886	K16498	XP_022323648
rna36823	-24.989	4.02e-09	allantoicase-like [Crassostrea virginica]	GO:0006144,GO:0000256,GO:0004037	K01477	XP_022343941
rna7578	23.7999	3.31e-16	PREDICTED: serine/threonine-protein phosphatase 2B catalytic subunit alpha isoform-like [Latimeria chalumnae]	GO:0004721,GO:0006470,GO:0016787	K04348	XP_014352928
MSTRG.32.4	-24.2539	1.13e-08	peflin-like [Crassostrea virginica]	GO:0005737,GO:0005509,GO:0006508,GO:0004198		XP_022308054
MSTRG.32.5	-21.7309	3.16e-07	peflin-like [Crassostrea virginica]	GO:0005737,GO:0005509,GO:0006508,GO:0004198		XP_022308054
MSTRG.6625.1	21.9942	2.24e-07	LOW QUALITY PROTEIN: digestive cysteine proteinase 2-like [Crassostrea virginica]	GO:0006508,GO:0008234		XP_022317804
rna45616	-21.9837	2.3e-07	ashwin-like isoform X2 [Crassostrea virginica]	GO:0003677,GO:0015074,GO:0006313		XP_022293476
rna31581	24.2092	1.2e-08	hypothetical protein MDA_GLEAN10022043 [Myotis davidii]	GO:0004657,GO:0005509,GO:0055114,GO:0006562		ELK35152
MSTRG.15135.2	25.2489	2.77e-09	mammalian ependymin-related protein 1-like [Crassostrea virginica]	GO:0007160,GO:0005509,GO:0005576		XP_022335222
MSTRG.2283.10	10.2379	0.000622697	NGFI-A-binding protein homolog isoform X5 [Crassostrea virginica]	GO:0014037,GO:0005634,GO:0045892,GO:0006351,GO:0000989,GO:0045682,GO:0001958,GO:0042552,GO:0008134	K22388	XP_022341150
rna9052	18.516	5.88e-06	PREDICTED: calponin homology domain-containing protein DDB_G0272472 isoform X5 [Crassostrea gigas]	NA		XP_011454696
MSTRG.14746.4	20.8762	2.24e-07	probable L-cysteine desulfhydrase	GO:0003824		XP_022333506
rna42865	15.8432	0.000214816	deoxyribodipyrimidine photo-lyase-like [Crassostrea virginica]	GO:0006281,GO:0016829	K01669	XP_022288154
rna25257	22.415	4.38e-10	PREDICTED: myoglobin [Crassostrea gigas]	GO:0005488	K21893	XP_011455492
MSTRG.11074.1	5.39431	8.66e-05		NA
MSTRG.13539.6	8.20776	2.17e-05	kelch domain-containing protein 1-like [Crassostrea virginica]	GO:0005975,GO:0016310,GO:0016773,GO:0016301		XP_022321387
MSTRG.39554.3	21.7097	3.21e-07	PREDICTED: basement membrane-specific heparan sulfate proteoglycan core protein-like [Crassostrea gigas]	NA		XP_011433709
MSTRG.34705.15	-21.9219	2.48e-07	IQ motif and SEC7 domain-containing protein 1-like isoform X3 [Crassostrea virginica]	NA		XP_022299422
MSTRG.28202.3	-4.12227	0.000617337	coiled-coil domain-containing protein 39-like isoform X1 [Crassostrea virginica]	GO:0044763		XP_022289236
MSTRG.38451.1	16.7761	8.42e-05	PREDICTED: tyrosine-protein phosphatase non-receptor type 23-like [Crassostrea gigas]	NA		XP_019926823
MSTRG.23750.18	19.5229	1.54e-11	kinesin-like protein KIF28P isoform X13 [Crassostrea virginica]	NA		XP_022339427
rna35309	23.6454	2.59e-08	rootletin-like isoform X8 [Crassostrea virginica]	GO:0035253,GO:0051297	K16469	XP_022342048
MSTRG.33166.9	19.6157	3.92e-06	LOW QUALITY PROTEIN: E3 ubiquitin-protein ligase Midline-1-like [Crassostrea virginica]	NA	K11997	XP_022299496
MSTRG.12133.5	16.4706	0.000114514	pol-like protein [Biomphalaria glabrata]	GO:0090304,GO:0044260,GO:0003824,GO:0005488		ABN58714
MSTRG.13064.7	-20.2242	2e-06	LOW QUALITY PROTEIN: neurobeachin-like [Crassostrea virginica]	GO:0016905,GO:0016740,GO:0006468		XP_022326503
MSTRG.15485.6	20.725	1.07e-06	glycine-rich cell wall structural protein-like isoform X2 [Crassostrea virginica]	NA		XP_022333569
MSTRG.16853.5	8.65955	0.000155362	protein phosphatase 1 regulatory subunit 36-like isoform X1 [Crassostrea virginica]	NA		XP_022330962
MSTRG.14896.14	6.00497	0.00105891	centrosomal protein of 170 kDa-like isoform X11 [Crassostrea virginica]	NA	K16463	XP_022334795
rna962	-22.8615	7.39e-08	hypothetical protein [Escherichia coli]	GO:0003677,GO:0015074,GO:0006313		WP_072058323
MSTRG.25011.49	25.6481	1.55e-09	semaphorin-5B-like isoform X5 [Crassostrea virginica]	GO:0007229,GO:0016021		XP_022339842
rna48989	-23.8416	1.99e-08	inositol hexakisphosphate and diphosphoinositol-pentakisphosphate kinase 2-like isoform X6 [Crassostrea virginica]	GO:0016310,GO:0016311,GO:0016301,GO:0003993	K13024	XP_022292351
MSTRG.31455.1	5.8157	0.000460719	amino acid transporter AVT1J-like isoform X2 [Crassostrea virginica]	GO:0016021		XP_022293047
MSTRG.34264.5	8.26383	0.000146163	serine/threonine-protein phosphatase 6 regulatory ankyrin repeat subunit B-like [Crassostrea virginica]	NA		XP_022298065
MSTRG.24498.5	20.9396	7.04e-12	XK-related protein 8-like isoform X2 [Crassostrea virginica]	GO:0004842,GO:0016567		XP_022340810
MSTRG.24498.2	8.28829	0.000692495	XK-related protein 6-like [Crassostrea virginica]	GO:0004842,GO:0016567		XP_022340808
MSTRG.31666.1	-4.77212	0.000791587		NA
MSTRG.2083.2	20.0567	6.87e-07	probable syndecan [Crassostrea virginica]	GO:0061133,GO:0005634,GO:0070062,GO:0070628,GO:0061136,GO:0016021,GO:0000724,GO:0008541,GO:0006303,GO:0010950,GO:0070536		XP_022327849
rna36737	-9.76347	0.000151532	monocarboxylate transporter 13-like [Crassostrea virginica]	GO:0055085,GO:0016021		XP_022342178
rna38158	-5.57399	0.000736646	membrane magnesium transporter 1-like isoform X1 [Crassostrea virginica]	GO:0016021		XP_022337982
rna30362	6.96062	0.000968254	Phenylalanyl-tRNA synthetase beta chain [Crassostrea gigas]	GO:0000287,GO:0005524,GO:0003723,GO:0005737,GO:0004826,GO:0006432		EKC18579
rna23645	23.7891	2.01e-17	zinc transporter ZIP2-like [Crassostrea virginica]	GO:0055085,GO:0016021,GO:0046873,GO:0030001	K14709	XP_022329391
MSTRG.35794.12	21.9443	2.39e-07	F-box/LRR-repeat protein 13-like isoform X11 [Crassostrea virginica]	NA	K10279	XP_022299352
MSTRG.22618.2	21.9914	2.25e-07	uncharacterized protein LOC111138189 [Crassostrea virginica]	NA		XP_022345753
rna47550	-22.01	2.22e-07	smad nuclear interacting protein 1-like [Crassostrea virginica]	NA	K13108	XP_022291171
MSTRG.40690.2	7.02223	1.53e-06	TATA-box-binding protein 2 [Crassostrea gigas]	GO:0003677,GO:0004061,GO:0019441,GO:0016021,GO:0006352		EKC21685
rna14597	-21.5615	3.91e-07	transmembrane protein 145-like isoform X2 [Crassostrea virginica]	GO:0007186,GO:0016021,GO:0019236		XP_022320833
rna46934	-9.44038	6.87e-06	alpha-taxilin-like isoform X3 [Crassostrea virginica]	GO:0019905		XP_022292525
MSTRG.17759.26	-22.8052	7.95e-08	PREDICTED: titin homolog isoform X12 [Crassostrea gigas]	NA		XP_011451568
MSTRG.3824.12	10.907	0.000572823	PREDICTED: heterogeneous nuclear ribonucleoprotein 87F isoform X5 [Crassostrea gigas]	GO:0097159,GO:1901363	K12741	XP_011434719
MSTRG.3824.18	24.0596	1.47e-08	LOW QUALITY PROTEIN: heterogeneous nuclear ribonucleoprotein A1	GO:0000166,GO:0003676,GO:0030529,GO:0019013	K12741	XP_022299571
MSTRG.15330.6	-11.2069	9.45e-10	LOW QUALITY PROTEIN: tropomyosin-2-like [Crassostrea virginica]	NA		XP_022330192
MSTRG.15330.8	8.99811	0.000172442	tropomyosin isoform X12 [Crassostrea virginica]	NA		XP_022332784
MSTRG.8147.3	-24.7947	1.89e-11	polycystic kidney disease 2-like 1 protein isoform X3 [Crassostrea virginica]	GO:0016020	K04986	XP_022315232
MSTRG.8147.2	-7.7188	0.000594867	polycystic kidney disease 2-like 1 protein isoform X3 [Crassostrea virginica]	GO:0016020	K04986	XP_022315232
MSTRG.9686.13	20.5978	1.24e-06	transient receptor potential cation channel subfamily V member 5-like [Crassostrea virginica]	NA		XP_022326338
rna18620	20.4905	1.42e-06	cell adhesion molecule-related/down-regulated by oncogenes-like [Crassostrea virginica]	GO:0016020,GO:0016021		XP_022322118
MSTRG.10033.26	-22.9417	6.65e-08	thioredoxin domain-containing protein 3 homolog isoform X15 [Crassostrea virginica]	NA	K19868	XP_022324009
MSTRG.2094.1	24.8211	5.09e-09	pumilio homolog 2-like isoform X2 [Crassostrea virginica]	GO:0003723,GO:0005509	K17943	XP_022322532
rna24906	-7.83633	0.000134316	Protein PRQFV-amide [Mizuhopecten yessoensis]	NA	K18211	OWF49118
rna27243	-24.959	7.98e-13	LOW QUALITY PROTEIN: EF-hand calcium-binding domain-containing protein 2-like [Crassostrea virginica]	GO:0005509		XP_022334350
MSTRG.26821.3	-20.7553	1.05e-06	PREDICTED: zinc finger MYM-type protein 2-like [Crassostrea gigas]	GO:0006259		XP_011417218
rna1003	6.79117	0.000188774	uncharacterized protein LOC111104777 [Crassostrea virginica]	GO:0016790,GO:0006633		XP_022294612
MSTRG.13848.2	-10.3936	7.28e-06	Neurexin-1-alpha [Crassostrea gigas]	GO:0016021	K07377	EKC36962
rna15835	-23.3983	3.62e-08	tetratricopeptide repeat protein 28-like isoform X2 [Crassostrea virginica]	NA		XP_022324959
MSTRG.31918.2	-21.9393	2.43e-07	PREDICTED: organic cation transporter protein-like [Crassostrea gigas]	GO:0055085,GO:0022857,GO:0005506,GO:0016705,GO:0016021,GO:0055114,GO:0020037	K08202	XP_011433834
MSTRG.3554.4	21.5344	3.98e-07	hypothetical protein CGI_10013773 [Crassostrea gigas]	NA		EKC35765
MSTRG.2030.53	-7.17479	2.19e-06	protein IMPACT homolog [Crassostrea virginica]	NA		XP_022310557
MSTRG.8934.7	22.1957	1.74e-07	uncharacterized protein LOC111118632 [Crassostrea virginica]	NA		XP_022313900
rna27846	8.13502	0.000495711	E3 ubiquitin-protein ligase NEDD4-like isoform X1 [Crassostrea virginica]	GO:0005634,GO:0004842,GO:0005737,GO:0016874,GO:0042787	K10591	XP_022331308
rna35594	23.0726	5.56e-08	beta-adrenergic receptor kinase 2-like isoform X4 [Crassostrea virginica]	GO:0005524,GO:0004703,GO:0007165,GO:0006468	K00910	XP_022338835
MSTRG.13437.1	22.8494	7.46e-08		NA
rna3138	-24.0659	1.46e-08	uncharacterized protein LOC111125268 isoform X3 [Crassostrea virginica]	NA		XP_022324594
rna2880	-21.8881	1.51e-08	serine/arginine repetitive matrix protein 2-like isoform X3 [Crassostrea virginica]	NA	K13172	XP_022309265
MSTRG.3713.3	8.695	0.000114302	E3 ubiquitin-protein ligase RNF38-like [Oncorhynchus mykiss]	GO:0008270,GO:0046872		XP_021448021
rna23140	20.4152	4.44e-10	aldose 1-epimerase-like [Crassostrea virginica]	GO:0003824		XP_022329309
MSTRG.19814.17	-7.95239	0.000927106	septin-2-like isoform X8 [Crassostrea virginica]	GO:0005525,GO:0000166	K16942	XP_022345500
rna19297	20.945	8.21e-07	centriolin-like isoform X21 [Crassostrea virginica]	NA	K16770	XP_022325934
MSTRG.40843.7	4.3764	0.000745639	LOW QUALITY PROTEIN: 5'-AMP-activated protein kinase subunit gamma-2-like [Crassostrea virginica]	GO:0016310,GO:0016301	K07200	XP_022307083
rna4550	21.2608	5.59e-07	troponin T-like isoform X6 [Crassostrea virginica]	GO:0006937,GO:0005861	K12046	XP_022334954
rna1452	-25.2804	2.65e-09	MAM and LDL-receptor class A domain-containing protein 1-like [Crassostrea virginica]	GO:0016021		XP_022334570
MSTRG.22632.2	-25.1625	3.13e-09	predicted protein [Nematostella vectensis]	GO:0016627,GO:0005737,GO:0006629,GO:0016021,GO:0055114		XP_001638552
rna23268	16.0696	0.000130823	LOW QUALITY PROTEIN: TOG array regulator of axonemal microtubules protein 1-like [Crassostrea virginica]	NA		XP_022335306
MSTRG.14546.4	-20.5389	1.37e-06	LOW QUALITY PROTEIN: TFIIH basal transcription factor complex helicase XPD subunit-like [Crassostrea virginica]	GO:0003676,GO:0016746,GO:0008270,GO:0008168,GO:0032259		XP_022334153
rna60767	22.3923	1.35e-07	pol-like protein [Ciona intestinalis]	GO:0003964,GO:0006278		BAC82624
MSTRG.21270.2	-24.7395	5.72e-09	translation machinery-associated protein 16-like [Crassostrea virginica]	NA	K14860	XP_022337662
rna38029	5.79286	9.06e-06	PREDICTED: SH3 domain-binding protein 2-like [Crassostrea gigas]	GO:0055085,GO:0022857,GO:0016021	K07984	XP_011415541
rna22685	21.1147	6.68e-07	uncharacterized protein LOC111131373 [Crassostrea virginica]	GO:0016021		XP_022334562
rna22686	20.5379	3.93e-07	uncharacterized protein LOC111131373 [Crassostrea virginica]	GO:0016021		XP_022334562
rna22680	27.008	2.03e-10	NA	NA	K11584	NA
rna7464	6.40854	0.000230133	uncharacterized protein LOC111121359 [Crassostrea virginica]	NA		XP_022318319
MSTRG.2832.2	21.0124	4.67e-07	zinc finger BED domain-containing protein 1-like isoform X2 [Crassostrea virginica]	NA		XP_022305035
MSTRG.14702.4	9.5781	0.000696438	LOW QUALITY PROTEIN: F-box/WD repeat-containing protein 5-like [Crassostrea virginica]	NA	K10263	XP_022329611
MSTRG.14702.1	-2.22927	0.000716239	LOW QUALITY PROTEIN: F-box/WD repeat-containing protein 5-like [Crassostrea virginica]	NA	K10263	XP_022329611
MSTRG.8396.4	-25.0808	3.52e-09	threonylcarbamoyladenosine tRNA methylthiotransferase-like [Crassostrea virginica]	GO:0016021,GO:0005783,GO:0051539,GO:0035598,GO:0035600	K15865	XP_022319291
MSTRG.12567.1	-6.48305	0.00108097	hemicentin-1-like isoform X2 [Crassostrea virginica]	NA	K01444	XP_022327701
MSTRG.14890.1	-5.40783	0.000316686	PREDICTED: keratin, type I cytoskeletal 9 [Crassostrea gigas]	GO:0004867,GO:0010951,GO:0005576		XP_011440103
MSTRG.23230.17	-23.0341	5.88e-08	uncharacterized protein LOC111134855 isoform X3 [Crassostrea virginica]	NA		XP_022340026
MSTRG.8452.1	-26.8652	2.52e-10	putative E3 ubiquitin-protein ligase UNKL isoform X5 [Crassostrea virginica]	GO:0008270		XP_022314651
MSTRG.23563.8	-21.9472	1.29e-08	P2X purinoceptor 4-like isoform X2 [Crassostrea virginica]	GO:0004931,GO:0005887,GO:0035590,GO:0033198,GO:0001614,GO:0098655	K05218	XP_022345451
rna31002	20.2243	1.94e-06	unconventional myosin-XVIIIa-like isoform X4 [Crassostrea virginica]	GO:0016459,GO:0005524,GO:0003774	K10362	XP_022342428
MSTRG.4154.1	6.40644	5.2e-08	uncharacterized protein LOC111114580 [Crassostrea virginica]	GO:0016021		XP_022308654
rna19661	12.3147	5.74e-05	rab GTPase-activating protein 1-like isoform X3 [Crassostrea virginica]	GO:0065007,GO:0044464	K20284	XP_022320161
rna19660	23.1252	5.19e-08	NA	NA	NA	NA
MSTRG.3115.18	18.263	4.09e-07	poly(rC)-binding protein 3-like isoform X4 [Crassostrea virginica]	GO:0003723	K21444	XP_022288027
MSTRG.810.4	-5.59967	0.000102017	LOW QUALITY PROTEIN: potassium voltage-gated channel subfamily A member 1-like [Crassostrea virginica]	GO:0005249,GO:0071805,GO:0008076,GO:0034765,GO:0051260	K04874	XP_022331277
rna36291	-10.5027	6.75e-12	LIM domain-binding protein 2-like isoform X1 [Crassostrea virginica]	GO:0005634,GO:0003677,GO:0000989,GO:0030274,GO:0006357	K15617	XP_022342492
rna2666	17.3927	4.41e-05	rho GTPase-activating protein 5-like isoform X7 [Crassostrea virginica]	GO:0005525,GO:0007264,GO:0005622	K13709	XP_022293241
rna5125	21.485	4.24e-07	diacylglycerol kinase theta-like isoform X3 [Crassostrea virginica]	GO:0005524,GO:0046872,GO:0004143,GO:0016310,GO:0007205,GO:0005622,GO:0035556	K00901	XP_022333680
rna8257	22.7158	8.88e-08	calcium-dependent protein kinase C-like isoform X3 [Crassostrea virginica]	GO:0032095,GO:0060384,GO:0046777,GO:0042752,GO:0007635,GO:0007611,GO:0043524,GO:0048265,GO:0030425,GO:0005524,GO:0004712,GO:0005829,GO:0031397,GO:0032425,GO:0030168,GO:0035556,GO:0008270,GO:0007268,GO:0097060,GO:0043278,GO:1901799,GO:0004698,GO:0005634,GO:0005911,GO:0048471,GO:0048511,GO:0018105,GO:0050764	K02677	XP_022317285
rna8255	21.3359	8.33e-11	NA	NA	NA	NA
rna8254	22.5577	2.85e-10	calcium-dependent protein kinase C-like isoform X3 [Crassostrea virginica]	GO:0032095,GO:0060384,GO:0046777,GO:0042752,GO:0007635,GO:0007611,GO:0043524,GO:0048265,GO:0030425,GO:0005524,GO:0004712,GO:0005829,GO:0031397,GO:0032425,GO:0030168,GO:0035556,GO:0008270,GO:0007268,GO:0097060,GO:0043278,GO:1901799,GO:0004698,GO:0005634,GO:0005911,GO:0048471,GO:0048511,GO:0018105,GO:0050764	K02677	XP_022317285
rna17780	8.34657	0.000292699	protocadherin gamma-B4-like [Crassostrea virginica]	GO:0005509,GO:0016021,GO:0007156,GO:0005886	K16498	XP_022324893
MSTRG.26691.5	20.4767	1.53e-07	uncharacterized protein LOC111100513 isoform X2 [Crassostrea virginica]	NA		XP_022288176
MSTRG.9089.19	-21.5966	3.74e-07	polypyrimidine tract-binding protein 1-like isoform X6 [Crassostrea virginica]	NA	K13218	XP_022313486
MSTRG.9296.8	22.5887	1.05e-07	uncharacterized protein LOC111124529 isoform X4 [Crassostrea virginica]	NA		XP_022323172
rna7238	5.69382	0.000975487	uncharacterized protein LOC111120497 [Crassostrea virginica]	NA		XP_022316947
MSTRG.32400.6	-23.8477	6.13e-12	uncharacterized protein LOC111125683 [Crassostrea virginica]	NA		XP_022325447
MSTRG.23643.7	25.4265	2.14e-09	cysteine and histidine-rich protein 1-like [Crassostrea virginica]	GO:0000166,GO:0004842,GO:0008270,GO:0016567		XP_022340793
MSTRG.19225.5	21.6458	3.47e-07	asparagine-rich protein-like [Crassostrea virginica]	NA		XP_022342418
MSTRG.4108.5	2.8377	0.000354222	hypothetical protein CGI_10027938 [Crassostrea gigas]	GO:0005581,GO:0042302		EKC39528
MSTRG.12862.8	-10.8724	2.48e-05	next to BRCA1 gene 1 protein-like isoform X1 [Crassostrea virginica]	GO:0005515,GO:0046872,GO:0044444,GO:0009987	K17987	XP_022323351
rna32060	21.3003	5.32e-07	endothelin-converting enzyme homolog isoform X2 [Crassostrea virginica]	GO:0006508,GO:0016021,GO:0004222	K01415	XP_022340096
MSTRG.6246.24	20.5028	1.39e-06	Sorbin and SH3 domain-containing protein 1 [Crassostrea gigas]	GO:0007015,GO:0007155,GO:0016477	K06086	EKC30775
rna32853	23.4563	3.34e-08	myotubularin-related protein 3-like isoform X2 [Crassostrea virginica]	GO:0004725,GO:0046872,GO:0035335	K18082	XP_022340651
rna51388	-10.4272	0.000618282	LOW QUALITY PROTEIN: mitogen-activated protein kinase 14A-like [Crassostrea virginica]	GO:0005524,GO:0000165,GO:0004707,GO:0005622	K04441	XP_022300371
MSTRG.41300.1	-23.4671	3.3e-08	ABC transporter G family member 25-like [Crassostrea virginica]	GO:0016020		XP_022303819
MSTRG.10193.3	-5.91884	0.00115376		NA
rna21759	6.72907	1.59e-06	PREDICTED: drebrin-like protein [Crassostrea gigas]	GO:0003779,GO:0005622	K20520	XP_011433759
MSTRG.42229.34	18.8778	1.2e-08	EF-hand domain-containing protein D1 [Crassostrea gigas]	GO:0005509,GO:0016021		EKC33724
rna27973	19.0311	7.56e-06	RNA-directed DNA polymerase from transposon BS [Mizuhopecten yessoensis]	GO:0003964,GO:0006278		OWF47171
MSTRG.8889.32	-11.0731	0.000101099	band 4.1-like protein 2 isoform X5 [Crassostrea virginica]	GO:0005856,GO:0003779,GO:0005737,GO:0005198,GO:0019898,GO:0008092		XP_022315607
MSTRG.17834.20	-26.4451	4.77e-10	LOW QUALITY PROTEIN: sodium channel protein type 4 subunit alpha B-like [Crassostrea virginica]	GO:0060078,GO:0034765,GO:0001518,GO:0035725,GO:0005248		XP_022334297
MSTRG.17834.21	-25.8865	1.09e-09	LOW QUALITY PROTEIN: sodium channel protein type 4 subunit alpha B-like [Crassostrea virginica]	GO:0060078,GO:0034765,GO:0001518,GO:0035725,GO:0005248		XP_022334297
rna16838	10.5616	0.000756275	innexin unc-9-like isoform X2 [Crassostrea virginica]	GO:0005921,GO:0006811,GO:0016021,GO:0005886	K22037	XP_022324062
rna58233	-4.07919	0.000454636	mothers against decapentaplegic homolog 3-like isoform X3 [Crassostrea virginica]	GO:0005634,GO:0005667,GO:0003677,GO:0003700,GO:0005737,GO:0006351,GO:0007179,GO:0006355	K04500	XP_022306396
rna50284	-6.35619	0.000290792	PREDICTED: peritrophin-1-like [Aplysia californica]	GO:0008061,GO:0006030,GO:0005576		XP_012935252
MSTRG.2692.2	8.52191	3.43e-05	nuclear receptor ROR-alpha-like isoform X1 [Crassostrea virginica]	GO:0005634,GO:0003700,GO:0008270,GO:0006351,GO:0003707,GO:0006355,GO:0043565,GO:0043401	K08531	XP_022327861
MSTRG.24296.3	-23.2661	4.32e-08	dimethylaniline monooxygenase [N-oxide-forming] 5-like [Crassostrea virginica]	GO:0005789,GO:0050661,GO:0050660,GO:0016021,GO:0055114,GO:0031090,GO:0004499	K00485	XP_022340561
MSTRG.3565.2	19.7111	3.51e-06	RCC1-like G exchanging factor-like protein [Crassostrea virginica]	NA		XP_022314490
MSTRG.4251.5	-24.4647	4.33e-13	LOW QUALITY PROTEIN: protogenin-like [Crassostrea virginica]	GO:0005509,GO:0016020,GO:0016021		XP_022323357
MSTRG.6681.4	-12.4539	4.21e-05	high affinity cAMP-specific 3'	GO:0046872,GO:0007165,GO:0004114	K18436	XP_022316663
rna32958	-24.493	6.07e-09	vacuole membrane protein 1-like [Crassostrea virginica]	GO:0016337,GO:0000407,GO:0007030,GO:0005783,GO:0005730,GO:0007029,GO:0006887,GO:0000421,GO:0005886,GO:0007566,GO:0005515,GO:0006914,GO:0010506,GO:0016021,GO:0034329,GO:0033116	K21248	XP_022341778
MSTRG.3794.9	8.36444	1.04e-05	hypothetical protein CGI_10020949 [Crassostrea gigas]	NA		EKC25035
rna23425	21.7602	3.01e-07	ribosome biogenesis protein NOP53-like isoform X1 [Crassostrea virginica]	NA	K14840	XP_022332114
MSTRG.29379.1	14.1535	0.00118843	uncharacterized protein LOC111103675 [Crassostrea virginica]	NA		XP_022292805
MSTRG.28159.9	10.048	0.000704699	hexokinase-2-like isoform X2 [Crassostrea virginica]	GO:0005536,GO:0005623,GO:0005524,GO:0055085,GO:0001678,GO:0016020,GO:0006096,GO:0004396,GO:0046835,GO:0005215	K00844	XP_022288108
MSTRG.28159.6	-27.8857	5.17e-11	hexokinase-2-like isoform X2 [Crassostrea virginica]	GO:0005536,GO:0005623,GO:0005524,GO:0055085,GO:0001678,GO:0016020,GO:0006096,GO:0004396,GO:0046835,GO:0005215	K00844	XP_022288108
MSTRG.23111.13	-24.0937	1.41e-08	muscle M-line assembly protein unc-89-like isoform X1 [Crassostrea virginica]	NA		XP_022336567
MSTRG.33975.2	-6.97037	0.000125668	uncharacterized protein LOC111108304 isoform X3 [Crassostrea virginica]	NA		XP_022299795
MSTRG.1010.15	-4.4824	0.000811993	Polysialoglycoprotein [Cricetulus griseus]	GO:0005524,GO:0004672,GO:0006468		EGW14493
rna27560	-4.85796	0.000960916	X-linked retinitis pigmentosa GTPase regulator [Crassostrea gigas]	NA		EKC42361
rna43679	22.2557	1.61e-07	transmembrane protein 164-like [Crassostrea virginica]	GO:0046872,GO:0016021,GO:0071557,GO:0008168,GO:0071558,GO:0032259		XP_022287885
MSTRG.30437.4	18.0125	2.3e-05	uncharacterized protein LOC111123436 [Crassostrea virginica]	NA		XP_022321460
MSTRG.3426.16	-6.2927	0.000463504	E3 SUMO-protein ligase KIAA1586-like isoform X1 [Crassostrea virginica]	NA		XP_022338339
rna32761	21.5465	3.93e-07	NA	NA		NA
rna5046	-23.2964	4.15e-08	pol-like protein [Ciona intestinalis]	GO:0090305,GO:0003964,GO:0004519,GO:0006278		BAC82626
MSTRG.15755.2	-5.56097	0.000641883	leucine-rich repeat-containing protein 9-like isoform X2 [Crassostrea virginica]	GO:0003779		XP_022332450
MSTRG.38273.10	21.0848	6.93e-07	Retrovirus-related Pol polyprotein from transposon 17.6 [Exaiptasia pallida]	NA		KXJ06669
rna48009	21.8493	2.69e-07	mitogen-activated protein kinase kinase kinase 7-like isoform X3 [Crassostrea virginica]	GO:0000287,GO:0005524,GO:0000165,GO:0000186,GO:0004709,GO:0005622	K04427	XP_022292948
MSTRG.23364.11	-8.37138	2.95e-05	Tensin-4 [Crassostrea gigas]	NA		EKC19948
MSTRG.27964.7	-25.9266	1.38e-12	von Willebrand factor D and EGF domain-containing protein [Crassostrea gigas]	GO:0016020,GO:0016021		EKC22252
rna15651	22.8612	3.99e-16	LOW QUALITY PROTEIN: NEDD8-conjugating enzyme UBE2F-like [Crassostrea virginica]	GO:0005524	K10687	XP_022320016
MSTRG.40835.1	-6.93752	8.95e-05	LOW QUALITY PROTEIN: glutathione S-transferase P 2-like [Crassostrea virginica]	GO:0016740		XP_022303111
MSTRG.14710.2	24.5365	8.09e-12	LOW QUALITY PROTEIN: protein AF-9-like [Crassostrea virginica]	GO:0006355	K15187	XP_022333430
MSTRG.19951.3	21.896	2.54e-07	ileal sodium/bile acid cotransporter-like [Crassostrea virginica]	GO:0016021	K14343	XP_022345199
rna1148	23.3513	3.84e-08	tetratricopeptide repeat protein 21B-like isoform X2 [Crassostrea virginica]	GO:0060271,GO:0005929,GO:0030991,GO:0061512,GO:0005622,GO:0035721,GO:0007369	K19673	XP_022305940
MSTRG.7616.3	12.8054	1.4e-07	LOW QUALITY PROTEIN: tyrosine-protein kinase transmembrane receptor Ror2-like [Crassostrea virginica]	GO:0005524,GO:0018108,GO:0004713,GO:0016021	K05129	XP_022314567
rna38220	-23.9763	1.65e-08	PREDICTED: ras-related protein O-Krev isoform X2 [Salmo salar]	GO:0008283,GO:1901888,GO:0061028,GO:0005886,GO:0005811,GO:0005525,GO:0005911,GO:0070062,GO:0003924,GO:0045121,GO:0070374,GO:0071320,GO:0019003,GO:0030033,GO:0005829,GO:0032486,GO:0032403,GO:2000114,GO:2000301	K07836	XP_013991702
rna42742	-15.6137	1.78e-05	probable tRNA(His) guanylyltransferase [Crassostrea virginica]	GO:0000287,GO:0005525,GO:0005524,GO:0008193,GO:0042802,GO:0051289,GO:0005739,GO:0016021,GO:0006400		XP_022290610
rna37443	20.517	8.66e-07	phosphatidylinositol 3	GO:0016787,GO:0046856	K15909	XP_022335407
rna55136	5.50059	3.32e-05	fucolectin-like [Crassostrea virginica]	GO:0007160,GO:0003676,GO:0005509		XP_022301000
MSTRG.25052.11	9.48988	4.27e-05	uncharacterized protein LOC111132962 isoform X1 [Crassostrea virginica]	NA		XP_022336634
MSTRG.3592.3	7.65549	0.000511423	LOW QUALITY PROTEIN: nucleobindin-2-like [Crassostrea virginica]	GO:0005509	K20371	XP_022328977
rna42498	23.0384	1.1e-13	protein FAM53A-like [Crassostrea virginica]	NA		XP_022288671
rna38921	-23.3634	3.8e-08	transcription initiation factor TFIID subunit 9B-like isoform X2 [Crassostrea virginica]	GO:0003743,GO:0046982,GO:0006352,GO:0006413	K14535	XP_022336936
rna15862	21.5689	3.82e-07	L-aminoadipate-semialdehyde dehydrogenase-phosphopantetheinyl transferase-like [Crassostrea virginica]	GO:0019878,GO:0008897		XP_022320533
rna15861	-22.6223	1.01e-07	L-aminoadipate-semialdehyde dehydrogenase-phosphopantetheinyl transferase-like [Crassostrea virginica]	GO:0019878,GO:0008897		XP_022320533
MSTRG.22140.7	-24.7386	5.73e-09	LOW QUALITY PROTEIN: myosin-11-like [Crassostrea virginica]	NA		XP_022335868
rna627	-10.6882	0.000117924	serine/threonine-protein kinase RIO3-like isoform X2 [Crassostrea virginica]	GO:0005524,GO:0004674,GO:0006468	K08872	XP_022288439
rna13850	22.5581	1.09e-07	probable serine/threonine-protein kinase nek3 isoform X3 [Crassostrea virginica]	GO:0008270,GO:0097159,GO:1901363		XP_022323052
rna19306	-23.8784	1.89e-08	centriolin-like isoform X21 [Crassostrea virginica]	NA	K16770	XP_022325934
MSTRG.2.24	30	1.62e-12	cytochrome c oxidase subunit III (mitochondrion) [Crassostrea virginica]	GO:0004129,GO:0005507,GO:0016021,GO:1902600,GO:0005743,GO:0070469,GO:0019646	K00412	AAW69395
rna23082	-19.5553	4.22e-06	PREDICTED: dentin sialophosphoprotein-like [Biomphalaria glabrata]	GO:0016021,GO:0016310,GO:0016301		XP_013069637
MSTRG.27729.12	-22.3725	1.4e-07	uncharacterized protein LOC111100394 isoform X5 [Crassostrea virginica]	NA		XP_022287916
rna37761	22.1601	1.05e-10	transmembrane protein 127-like [Crassostrea virginica]	GO:0008285,GO:0016021,GO:0032007		XP_022343747
MSTRG.12958.7	-7.76118	9.89e-05	protocadherin Fat 1-like isoform X5 [Crassostrea virginica]	GO:0005509,GO:0016021,GO:0007156,GO:0005886	K16506	XP_022326287
rna55072	-22.043	2.13e-07	FMRFamide-activated amiloride-sensitive sodium channel-like isoform X1 [Crassostrea virginica]	GO:0005272,GO:0016021,GO:0035725		XP_022300332
MSTRG.31749.4	-13.9358	1.95e-09	CUGBP Elav-like family member 2 isoform X32 [Crassostrea virginica]	NA	K13207	XP_022290873
rna6601	10.0391	9.75e-06	unconventional myosin-Ia-like isoform X1 [Crassostrea virginica]	GO:0097159,GO:1901363	K10356	XP_022330538
MSTRG.8966.5	22.2935	1.53e-07	uncharacterized protein LOC111100741 [Crassostrea virginica]	GO:0005488		XP_022288541
rna27315	-23.8202	2.05e-08	potassium channel subfamily K member 2-like [Crassostrea virginica]	GO:0071805,GO:0016021,GO:0005267		XP_022330085
rna29139	20.8571	9.13e-07	kelch-like protein 24 [Crassostrea virginica]	GO:0003964,GO:0006278	K10461	XP_022339411
MSTRG.25052.7	7.45246	0.000402658	stimulator of interferon genes protein-like isoform X4 [Crassostrea virginica]	NA		XP_022336638
rna18214	20.1653	2.08e-06	pleckstrin homology-like domain family B member 2 isoform X11 [Crassostrea virginica]	NA		XP_022320491
MSTRG.22139.48	20.5314	7.59e-07	protein piccolo-like isoform X19 [Crassostrea virginica]	NA		XP_022342836
rna34287	21.7047	2.41e-07	PH domain leucine-rich repeat-containing protein phosphatase 2-like isoform X2 [Crassostrea virginica]	GO:0003824	K16340	XP_022340038
rna34281	5.86475	8.36e-08	uncharacterized protein LOC111134230 isoform X2 [Crassostrea virginica]	GO:0016020,GO:0005622,GO:0035556	K02184	XP_022338802
rna20870	24.9465	4.26e-09	kinesin-like protein KIF9 isoform X1 [Crassostrea virginica]	GO:0000166,GO:0005524,GO:0003777,GO:0007018,GO:0008017,GO:0005874	K10397	XP_022320461
MSTRG.11852.7	-9.88066	3.26e-08	unnamed protein product [Oncorhynchus mykiss]	GO:0018108,GO:0042802,GO:0043518,GO:0090312,GO:0016607,GO:0007399,GO:0046777,GO:0004674,GO:0007623,GO:0043621,GO:0005524,GO:0004712,GO:0030529,GO:0004715,GO:0000381,GO:0048025,GO:0048156,GO:0018105,GO:0018107	K08825	CDR01034
rna49831	-23.5126	3.13e-08	uncharacterized protein LOC111107993 isoform X7 [Crassostrea virginica]	NA		XP_022299177
MSTRG.23204.1	-22.3309	1.47e-07	uncharacterized protein LOC111134717 [Crassostrea virginica]	NA		XP_022339737
MSTRG.27142.27	6.6917	8.74e-05	uncharacterized protein LOC111101817 [Crassostrea virginica]	NA		XP_022290141
rna48968	7.47771	8.43e-05	sestrin-1-like isoform X4 [Crassostrea virginica]	GO:0005634,GO:1901031	K10141	XP_022292185
rna34981	20.8816	8.86e-07	PREDICTED: acidic leucine-rich nuclear phosphoprotein 32 family member E-like isoform X1 [Strongylocentrotus purpuratus]	GO:0004190,GO:0006508		XP_003727780
MSTRG.17744.31	16.0814	5.33e-06	PREDICTED: stress protein DDR48-like [Salmo salar]	GO:0004725,GO:0016791,GO:0016311,GO:0035335,GO:0016787		XP_014065180
MSTRG.1353.3	-8.50522	0.000322127	receptor-interacting serine/threonine-protein kinase 4-like isoform X1 [Crassostrea virginica]	NA		XP_022338425
MSTRG.15284.24	12.3916	6.49e-06	PREDICTED: kinesin light chain isoform X10 [Crassostrea gigas]	GO:0003777,GO:0005871	K10407	XP_019927914
MSTRG.1426.2	20.0322	2.43e-06	armadillo repeat-containing protein 6-like [Crassostrea virginica]	NA		XP_022290579
MSTRG.27329.3	-25.7017	1.44e-09	uncharacterized protein LOC111099415 [Crassostrea virginica]	NA		XP_022286401
rna38136	6.03152	3.51e-06	protein wech-like [Crassostrea virginica]	GO:0008270,GO:0005622	K12035	XP_022304456
rna32790	-22.2677	1.6e-07	uncharacterized protein LOC111134827 isoform X2 [Crassostrea virginica]	GO:0016021		XP_022339970
MSTRG.27541.5	-21.9624	2.36e-07	anoctamin-4-like isoform X8 [Crassostrea virginica]	GO:0016021,GO:0046983	K19499	XP_022287561
MSTRG.18359.2	-10.5521	4.38e-06	SNW domain-containing protein 1-like [Crassostrea virginica]	GO:0005681,GO:0000398	K06063	XP_022333193
rna60323	-23.9594	1.69e-08	tight junction protein ZO-1-like isoform X9 [Crassostrea virginica]	NA	K05701	XP_022306901
rna28398	20.7649	5.11e-07	28S ribosomal protein S30, mitochondrial-like [Crassostrea virginica]	GO:0003735,GO:0005739,GO:0005840,GO:0006412	K17409	XP_022333394
MSTRG.11619.16	9.64914	0.000759618	LOW QUALITY PROTEIN: probable phosphorylase b kinase regulatory subunit alpha [Crassostrea virginica]	GO:0005516,GO:0005977,GO:0016310,GO:0016301	K07190	XP_022322046
MSTRG.1.53	-14.1117	4.11e-09	NA	NA	NA	NA
MSTRG.13270.1	5.31731	0.00060481	hypothetical protein KP79_PYT14443 [Mizuhopecten yessoensis]	NA		OWF48160
MSTRG.32260.7	-8.44391	0.000338664	agrin-like isoform X1 [Crassostrea virginica]	GO:0006508,GO:0008233	K13137	XP_022291703
rna2618	19.576	3.28e-10	nuclear receptor coactivator 2-like isoform X2 [Crassostrea virginica]	GO:0005634,GO:0006351,GO:0006355,GO:0046983	K11255	XP_022340412
MSTRG.25550.2	-22.7025	1.11e-12	tripartite motif-containing protein 5-like isoform X2 [Crassostrea virginica]	NA		XP_022343914
rna29332	10.2725	0.000474316	protein spire homolog 1-like isoform X5 [Crassostrea virginica]	GO:0016192,GO:0003779,GO:0045010		XP_022340845
MSTRG.28186.10	-24.3986	9.23e-09	alpha-adducin-like isoform X12 [Crassostrea virginica]	NA	K18622	XP_022288996
MSTRG.12437.3	-6.15637	0.000102618	protocadherin-9-like isoform X2 [Crassostrea virginica]	GO:0005509,GO:0016021,GO:0007156,GO:0005886	K16498	XP_022326058
MSTRG.19354.5	22.0609	2.06e-07	LOW QUALITY PROTEIN: ATP-dependent RNA helicase DDX19A-like [Crassostrea virginica]	GO:0005635,GO:0003676,GO:0005524,GO:0005634,GO:0070062,GO:0005737,GO:0016020,GO:0004386,GO:0016787	K18655	XP_022345987
rna17169	21.2285	5.82e-07	titin homolog isoform X9 [Crassostrea virginica]	NA	K22237	XP_022322548
MSTRG.42740.1	20.9184	8.48e-07	uncharacterized protein LOC111117735 isoform X2 [Crassostrea virginica]	NA		XP_022312626
rna23975	19.6235	3.88e-06	melatonin receptor type 1C-like [Crassostrea virginica]	GO:0004930,GO:0007186,GO:0016021		XP_022333978
rna34587	20.5202	1.36e-06	PREDICTED: catenin alpha-like [Crassostrea gigas]	GO:0051015,GO:0005737,GO:0045296,GO:0016020,GO:0007155,GO:0007349		XP_011437808
MSTRG.5576.5	-25.2495	2.77e-09	sodium-independent sulfate anion transporter-like isoform X2 [Crassostrea virginica]	GO:0008271,GO:0016021,GO:1902358	K14708	XP_022317042
rna30594	-9.71834	0.000184017	oxidative stress-induced growth inhibitor 2-like [Crassostrea virginica]	GO:0016491,GO:0055114		XP_022339041
MSTRG.10326.1	11.0646	5.19e-05	mitochondrial import receptor subunit TOM70-like [Crassostrea virginica]	GO:0016021	K17768	XP_022327815
rna49147	-21.8831	2.61e-07	PREDICTED: glucose dehydrogenase [FAD, quinone]-like [Crassostrea gigas]	GO:0016614,GO:0050660,GO:0016021,GO:0055114	K21270	XP_011454804
MSTRG.22726.2	20.8593	6.37e-08	PREDICTED: hephaestin-like protein 1, partial [Sinocyclocheilus anshuiensis]	GO:0003676,GO:0015074	K22544	XP_016306341
rna2940	-11.6116	0.00116363	transcription factor Sox-5-like isoform X3 [Crassostrea virginica]	GO:0008483,GO:0008152	K09269	XP_022302944
MSTRG.3964.4	-23.949	1.72e-08	PREDICTED: ankyrin-3 [Crassostrea gigas]	NA		XP_011440091
MSTRG.7023.4	22.3701	1.39e-07	ras-related protein Rap-1b-like [Crassostrea virginica]	GO:0005525,GO:0007264,GO:0016020,GO:0005622		XP_022319908
MSTRG.2818.20	20.979	7.87e-07	zinc finger CCCH domain-containing protein 11A-like isoform X8 [Crassostrea virginica]	GO:0004842,GO:0016567		XP_022311146
MSTRG.9695.3	20.0933	1.28e-07	transient receptor potential cation channel subfamily V member 5-like [Crassostrea virginica]	NA		XP_022326338
MSTRG.15218.3	-6.88868	0.000162358	aldose 1-epimerase-like [Crassostrea virginica]	GO:0003824		XP_022329309
rna10419	11.5682	4.25e-05	hypothetical protein CGI_10026724 [Crassostrea gigas]	GO:0008080,GO:0003950		EKC38957
MSTRG.13226.4	6.13274	1.21e-06	uncharacterized protein LOC111127245 [Crassostrea virginica]	NA		XP_022328047
rna19876	-23.0114	6.07e-08	sodium/glucose cotransporter 4-like [Crassostrea virginica]	GO:0055085,GO:0016020,GO:0016021,GO:0006810,GO:0005215		XP_022320874
rna27149	14.0211	4.19e-05	steroid hormone receptor ERR2-like isoform X2 [Crassostrea virginica]	GO:0005634,GO:0003700,GO:0008270,GO:0006351,GO:0003707,GO:0006355,GO:0043565,GO:0005496,GO:0043401	K08554	XP_022328839
rna27148	-10.1103	0.000112844	steroid hormone receptor ERR2-like isoform X2 [Crassostrea virginica]	GO:0005634,GO:0003700,GO:0008270,GO:0006351,GO:0003707,GO:0006355,GO:0043565,GO:0005496,GO:0043401	K08554	XP_022328839
rna59681	3.85455	0.00110729		NA
MSTRG.32260.9	7.97868	0.000932532	agrin-like isoform X7 [Crassostrea virginica]	GO:0006508,GO:0008233,GO:0016310,GO:0016301	K13137	XP_022291711
MSTRG.31023.18	15.231	2.61e-05	piggyBac transposable element-derived protein 4-like [Crassostrea virginica]	NA		XP_022288058
MSTRG.15559.8	5.12781	0.000668924	nucleolin-like isoform X1 [Crassostrea virginica]	GO:0097159,GO:1901363	K11294	XP_022333062
rna10046	-10.7087	0.00060915	alpha-N-acetylglucosaminidase-like isoform X1 [Crassostrea virginica]	NA	K01205	XP_022315001
rna10047	-7.83002	4.46e-05	NA	NA	NA	NA
MSTRG.36399.2	-22.3192	1.49e-07	hypothetical protein BRAFLDRAFT_84636 [Branchiostoma floridae]	GO:0003676		XP_002592208
MSTRG.36399.3	8.60541	0.000678971	hypothetical protein BRAFLDRAFT_84636 [Branchiostoma floridae]	GO:0003676		XP_002592208
MSTRG.2947.3	5.90396	0.00095065	Peptide methionine sulfoxide reductase msrA 2 [Crassostrea gigas]	GO:0030091,GO:0006979,GO:0006464,GO:0008113,GO:0055114	K07304	EKC36851
MSTRG.8882.2	19.8099	1.03e-06	transcription elongation factor 1 homolog [Crassostrea virginica]	GO:0003676,GO:0003746,GO:0046872,GO:0006414		XP_022313847
MSTRG.16971.4	-24.0444	1.51e-08	LOW QUALITY PROTEIN: polypeptide N-acetylgalactosaminyltransferase 1-like [Crassostrea virginica]	GO:0016757,GO:0016021,GO:0006486,GO:0000139,GO:0030246	K00710	XP_022330930
MSTRG.28186.4	-25.3934	4.34e-19	alpha-adducin-like isoform X12 [Crassostrea virginica]	NA	K18622	XP_022288996
rna34291	23.6018	2.74e-08	PH domain leucine-rich repeat-containing protein phosphatase 2-like isoform X2 [Crassostrea virginica]	GO:0003824	K16340	XP_022340038
rna36100	20.4278	1.52e-06	piggyBac transposable element-derived protein 4-like [Crassostrea virginica]	NA		XP_022290940
rna6934	9.39465	7.96e-10	J domain-containing protein-like [Crassostrea virginica]	NA	K09532	XP_022316215
rna20131	-6.00908	0.000768137	uncharacterized protein LOC111127667 [Crassostrea virginica]	GO:0016021		XP_022328655
MSTRG.38726.2	19.7808	3.24e-06		NA
rna28129	24.01	1.58e-08	calpain-B-like isoform X22 [Crassostrea virginica]	NA	K08585	XP_022332390
MSTRG.23227.1	20.3436	2.23e-17		NA
rna53169	20.9129	8.52e-07	sex peptide receptor-like [Crassostrea virginica]	GO:0008528,GO:0007186,GO:0016021		XP_022302202
MSTRG.19108.26	20.8796	8.87e-07	myosin-10-like isoform X13 [Crassostrea virginica]	NA		XP_022337063
MSTRG.25052.12	9.69222	4.79e-05	uncharacterized protein LOC111132962 isoform X1 [Crassostrea virginica]	NA		XP_022336634
MSTRG.7578.8	21.24	1.69e-09	myelin transcription factor 1-like isoform X5 [Crassostrea virginica]	GO:0005634,GO:0003700,GO:0008270,GO:0006355		XP_022315597
MSTRG.19860.4	6.59743	0.000251001	LOW QUALITY PROTEIN: septin-2-like [Crassostrea virginica]	GO:0005525,GO:0000166	K16942	XP_022339956
MSTRG.19860.8	-10.3873	0.000620126	septin-2-like isoform X8 [Crassostrea virginica]	GO:0005525,GO:0000166	K16942	XP_022345500
MSTRG.41096.4	-22.5359	1.13e-07	uncharacterized protein LOC111112301 isoform X7 [Crassostrea virginica]	GO:0005509,GO:0006629		XP_022305430
MSTRG.28726.7	-21.5152	4.14e-07	PREDICTED: THAP domain-containing protein 5-like [Crassostrea gigas]	GO:0004931,GO:0005887,GO:0035590,GO:0033198,GO:0001614,GO:0098655		XP_019930631
MSTRG.26049.3	-22.0337	2.15e-07	equilibrative nucleoside transporter 1-like [Crassostrea virginica]	GO:0005337,GO:0016021,GO:1901642	K15014	XP_022337272
rna30130	20.034	2.42e-06	uncharacterized protein LOC111135488 isoform X1 [Crassostrea virginica]	NA		XP_022341311
MSTRG.11749.2	20.5907	3.14e-08	uncharacterized protein LOC111126504 [Crassostrea virginica]	GO:0005509		XP_022326901
rna3802	-9.57562	2e-05	UDP-N-acetylhexosamine pyrophosphorylase-like isoform X4 [Crassostrea virginica]	GO:0008152,GO:0070569	K00972	XP_022331023
rna28594	10.7613	8.13e-05	GRAM domain-containing protein 2B-like [Crassostrea virginica]	NA		XP_022332479
rna19603	-10.8393	0.000201448	NA	NA		NA
rna19601	22.1299	1.89e-07	calponin homology domain-containing protein DDB_G0272472-like isoform X29 [Crassostrea virginica]	NA		XP_022320406
rna16390	-12.9149	1.74e-05	NA	NA	NA	NA
rna16391	-26.6489	8.55e-14	NA	NA	K13210	NA
rna42561	-23.6654	2.53e-08	thyroid hormone receptor-associated protein 3-like isoform X1 [Crassostrea virginica]	GO:0003676		XP_022288323
rna37582	20.3367	1.7e-06	C-C chemokine receptor type 7-like [Crassostrea virginica]	GO:0004930,GO:0007186,GO:0016020,GO:0016021		XP_022338827
MSTRG.12217.11	2.06853	0.000106291	Heat shock 70 kDa protein 12B [Crassostrea gigas]	GO:0016020,GO:0016021		EKC32223
MSTRG.40845.73	20.5688	1.29e-06	Tripartite motif-containing protein 2 [Crassostrea gigas]	GO:0008233		EKC25927
MSTRG.7644.6	-21.7799	3.41e-08	toll-like receptor 4 isoform X1 [Crassostrea virginica]	GO:0005524		XP_022314032
rna11390	22.1196	1.91e-07	Coiled-coil domain-containing protein 17 [Crassostrea gigas]	NA		EKC31206
MSTRG.23469.1	19.8453	5.81e-07	proprotein convertase subtilisin/kexin type 4-like [Stylophora pistillata]	GO:0016020,GO:0005044,GO:0006898		XP_022786290
MSTRG.1997.2	20.2723	1.83e-06	inactive phospholipase C-like protein 2 [Crassostrea virginica]	GO:0004435,GO:0005509,GO:0016042,GO:0004871,GO:0005622,GO:0035556	K15370	XP_022329093
MSTRG.23961.4	19.9798	3.2e-08	arylacetamide deacetylase-like isoform X2 [Crassostrea virginica]	GO:0008152,GO:0016021,GO:0016787	K13616	XP_022339717
MSTRG.36008.6	20.8943	8.73e-07	uncharacterized protein LOC111109675 isoform X2 [Crassostrea virginica]	GO:0016021		XP_022301600
MSTRG.10156.32	-24.2646	1.11e-08	LOW QUALITY PROTEIN: transforming growth factor-beta-induced protein ig-h3-like [Crassostrea virginica]	NA		XP_022323594
MSTRG.21851.1	22.0548	2.08e-07	Dynein heavy chain [Mizuhopecten yessoensis]	GO:0003677,GO:0003723,GO:0071013,GO:0016607,GO:0000390,GO:0006355,GO:0070993,GO:0006413,GO:0005578,GO:0071008	K13103	OWF49421
MSTRG.23371.7	-10.9048	0.000243006	double C2-like domain-containing protein beta isoform X2 [Crassostrea virginica]	GO:0098793,GO:0048791,GO:0031340,GO:0005509,GO:0016020,GO:0032024,GO:0006886,GO:0017137,GO:0045956,GO:0005622,GO:0005544		XP_022338563
MSTRG.5012.2	-21.914	2.51e-07	ABC transporter G family member 14-like [Crassostrea virginica]	GO:0016887,GO:0005524,GO:0016021,GO:0016740,GO:0006633		XP_022319289
MSTRG.41638.2	20.1869	2.27e-08	uncharacterized protein LOC111112012 [Crassostrea virginica]	NA		XP_022304995
MSTRG.19786.1	-5.76435	0.00040824	14-3-3 protein epsilon-like [Crassostrea virginica]	GO:0007095,GO:0045927,GO:0019904,GO:0007280,GO:0007088,GO:0007294,GO:0008340,GO:0007411,GO:0008103,GO:0046579,GO:0009411,GO:0005694,GO:0005875,GO:0005886,GO:0005654,GO:0005813,GO:0045172,GO:0005737,GO:0046982,GO:0070374,GO:0050815,GO:0048190	K06630	XP_022341288
MSTRG.31332.1	22.6958	5.79e-09	putative ferric-chelate reductase 1 [Crassostrea virginica]	GO:0016021,GO:0055114		XP_022294293
MSTRG.25011.35	-21.3398	5.15e-07	semaphorin-5B-like isoform X5 [Crassostrea virginica]	GO:0007229,GO:0016021		XP_022339842
rna36068	-6.45719	8.72e-05	intraflagellar transport protein 80 homolog isoform X2 [Crassostrea virginica]	GO:0005813,GO:0031514,GO:0030992		XP_022346085
rna36852	20.9076	1.34e-07	trans-1	GO:0016491,GO:0055114	K00078	XP_022340348
MSTRG.10949.5	-7.88188	0.0010067	arrestin domain-containing protein 4-like [Crassostrea virginica]	NA		XP_022322528
MSTRG.10949.6	20.1052	1.32e-07	arrestin domain-containing protein 4-like [Crassostrea virginica]	NA		XP_022322528
MSTRG.10949.3	21.0538	7.21e-07	arrestin domain-containing protein 4-like [Crassostrea virginica]	NA		XP_022322528
rna18039	23.6475	2.58e-08	uncharacterized protein LOC111122601 [Crassostrea virginica]	NA		XP_022320112
rna32836	19.7423	3.38e-06	UPF0598 protein CG30010-like [Crassostrea virginica]	NA		XP_022344819
MSTRG.20468.1	21.6247	3.57e-07	transmembrane protein 64-like [Crassostrea virginica]	GO:0016021		XP_022338199
rna22282	-24.2411	5.99e-09	putative DD34D transposase [Bactrocera tryoni]	NA		APL98290
rna16644	8.03038	0.000421055	Regulator of G-protein signaling 3 [Crassostrea gigas]	NA	K07524	EKC24564
MSTRG.28124.5	-22.0775	1.54e-08	uncharacterized protein LOC111100501 [Crassostrea virginica]	NA		XP_022288158
MSTRG.23340.24	-11.1046	0.000164928	FH1/FH2 domain-containing protein 3-like isoform X16 [Crassostrea virginica]	NA		XP_022343265
rna64501	19.2925	2.5e-08	uncharacterized protein LOC111115357 isoform X1 [Crassostrea virginica]	NA		XP_022309769
rna23457	-28.0812	3.79e-11	papilin-like isoform X2 [Crassostrea virginica]	GO:0008061,GO:0008270,GO:0006030,GO:0008233,GO:0005576,GO:0004222,GO:0005578,GO:0008237,GO:0030414,GO:0004867,GO:0006508,GO:0010951,GO:0031012,GO:0010466		XP_022333270
MSTRG.29085.5	-13.6468	8.53e-06	TPA: endonuclease-reverse transcriptase [Schistosoma mansoni]	GO:0090305,GO:0003964,GO:0004519,GO:0006278		CAJ00236
rna61038	-21.2655	5.64e-07	Ribosome-binding protein 1 [Mizuhopecten yessoensis]	GO:0003676,GO:0046872		OWF42054
MSTRG.6392.4	-8.08756	0.000581892	calcium-activated potassium channel slowpoke-like isoform X13 [Crassostrea virginica]	NA		XP_022313799
MSTRG.41675.7	24.8938	4.59e-09	PREDICTED: mucin-5B-like [Crassostrea gigas]	NA	K21125	XP_011448103
rna26811	-5.4088	5.51e-05	uncharacterized protein LOC111128871 isoform X8 [Crassostrea virginica]	NA		XP_022330493
MSTRG.12695.3	-3.76817	3.46e-05	PREDICTED: syntaxin-binding protein 1-like isoform X2 [Octopus bimaculoides]	GO:0006904	K15292	XP_014777776
MSTRG.19657.3	19.3966	5.04e-06	zinc finger protein 384-like [Crassostrea virginica]	GO:0003676,GO:0016491,GO:0046872,GO:0055114		XP_022337416
MSTRG.11386.6	-23.6597	2.55e-08	transport protein Sec16A [Crassostrea gigas]	GO:0000139,GO:0048208	K20353	EKC28466
MSTRG.11386.9	-19.8806	2.1e-07	transport protein Sec16A [Crassostrea gigas]	GO:0000139,GO:0048208	K20353	EKC28466
rna6328	8.88432	3.18e-05	recombining binding protein suppressor of hairless-like isoform X1 [Crassostrea virginica]	GO:0005634,GO:0000978,GO:0000982,GO:0006357	K06053	XP_022335897
MSTRG.21857.11	-21.9057	1.32e-08	Signaling mucin HKR1 [Mizuhopecten yessoensis]	GO:0003677,GO:0003723,GO:0071013,GO:0016607,GO:0000390,GO:0006355,GO:0070993,GO:0006413,GO:0005578,GO:0071008	K22659	OWF44673
MSTRG.21857.10	-24.3836	9.43e-09	Signaling mucin HKR1 [Mizuhopecten yessoensis]	GO:0003677,GO:0003723,GO:0071013,GO:0016607,GO:0000390,GO:0006355,GO:0070993,GO:0006413,GO:0005578,GO:0071008	K22659	OWF44673
MSTRG.36000.19	-23.8504	1.97e-08	inositol 1	NA	K04958	XP_022296369
MSTRG.17410.3	22.5511	7.81e-11	serine/threonine-protein phosphatase 4 regulatory subunit 3A-like [Crassostrea virginica]	NA		XP_022332218
MSTRG.5262.4	21.4549	4.4e-07	transcription factor kayak-like isoform X2 [Crassostrea virginica]	NA		XP_022316171
MSTRG.24520.1	-2.97682	1.07e-06		NA
rna32529	20.7422	1.24e-07	hypothetical protein CGI_10012811 [Crassostrea gigas]	NA		EKC25466
MSTRG.29816.7	22.7876	8.09e-08	USP6 N-terminal-like protein isoform X2 [Crassostrea virginica]	NA	K20133	XP_022293147
MSTRG.9869.7	-7.08759	6.54e-06	uncharacterized protein LOC111110540 isoform X4 [Crassostrea virginica]	NA		XP_022302790
rna25940	11.8605	5.73e-05	probable peptidylglycine alpha-hydroxylating monooxygenase 1 isoform X1 [Crassostrea virginica]	GO:0005507,GO:0016715,GO:0005509,GO:0006518,GO:0016020,GO:0055114,GO:0005201,GO:0005578	K00504	XP_022331880
MSTRG.5728.8	8.81195	0.000213964	syntaxin-7-like isoform X3 [Crassostrea virginica]	NA		XP_022316970
rna29303	22.1574	1.82e-07	piwi-like protein 1 isoform X1 [Crassostrea virginica]	GO:0003676	K02156	XP_022338751
rna18619	-4.16177	0.00111378	cell adhesion molecule-related/down-regulated by oncogenes-like [Crassostrea virginica]	GO:0016020,GO:0016021		XP_022322118
rna10440	-21.854	2.71e-07	metalloreductase STEAP4-like [Crassostrea virginica]	GO:0016021	K14738	XP_022316042
rna37424	24.0212	1.55e-08	protein neuralized-like isoform X3 [Crassostrea virginica]	GO:0008270	K01931	XP_022340555
rna33088	9.44765	0.000107336	uncharacterized protein LOC111136463 isoform X2 [Crassostrea virginica]	NA		XP_022343037
MSTRG.41590.11	-22.9218	6.82e-08	uncharacterized protein LOC111112038 [Crassostrea virginica]	NA		XP_022305045
MSTRG.27453.15	20.4005	6.19e-07	uncharacterized protein LOC111100257 isoform X2 [Crassostrea virginica]	NA		XP_022287654
rna3064	20.8748	8.92e-07	ras association domain-containing protein 9-like isoform X1 [Crassostrea virginica]	GO:0007165	K09856	XP_022344707
rna7296	22.497	1.18e-07	probable kinetochore protein NUF2 [Crassostrea virginica]	GO:0007067,GO:0000775	K11548	XP_022317706
rna9464	-7.18297	2.02e-06	PREDICTED: RNA binding protein fox-1 homolog 2 isoform X11 [Crassostrea gigas]	GO:0000166,GO:0003676	K14946	XP_011432982
MSTRG.23625.32	-23.9842	1.53e-08	uncharacterized protein LOC111132500 [Crassostrea virginica]	GO:0008270,GO:0005622		XP_022336024
rna12542	-24.6747	6.27e-09	ubiquitin domain-containing protein UBFD1-like isoform X1 [Crassostrea virginica]	NA		XP_022314680
MSTRG.2030.48	-24.4545	3.43e-09	nck-associated protein 1-like isoform X3 [Crassostrea virginica]	NA		XP_022336776
MSTRG.35313.4	7.76834	1.2e-05	mesoderm-specific transcript protein-like [Crassostrea virginica]	GO:0003824		XP_022297556
MSTRG.19082.3	21.3896	2.22e-10	uncharacterized protein LOC111136381 [Crassostrea virginica]	GO:0016021		XP_022342893
rna47035	5.81244	0.000417685	uncharacterized protein LOC111103420 isoform X2 [Crassostrea virginica]	NA		XP_022292409
MSTRG.26254.17	20.2084	1.97e-06	uncharacterized protein LOC111110540 isoform X2 [Crassostrea virginica]	NA	K11997	XP_022302787
rna13538	-25.1554	3.17e-09	polypyrimidine tract-binding protein 1-like isoform X6 [Crassostrea virginica]	NA	K13218	XP_022313486
rna44033	23.3807	3.69e-08	probable RNA-binding protein 46 isoform X3 [Crassostrea virginica]	GO:0000166,GO:0003676,GO:0060322,GO:2000742		XP_022336444
rna54439	-24.0014	5.22e-09	protein arginine N-methyltransferase 6-like isoform X2 [Crassostrea virginica]	GO:0008168,GO:0006479	K11437	XP_022300341
MSTRG.7864.2	-24.6517	6.47e-09	Pif1p [Rhizophagus irregularis DAOM 197198w]	GO:0016021		EXX56857
MSTRG.24804.1	-7.00594	5.49e-06	coiled-coil domain-containing protein 130 homolog [Crassostrea virginica]	NA	K13115	XP_022341287
MSTRG.19270.13	20.5491	1.32e-06	1-phosphatidylinositol 4	GO:0019901,GO:0043647,GO:0007173,GO:0038095,GO:0007202,GO:0005057,GO:0038096,GO:0051281,GO:0005168,GO:0005886,GO:0043536,GO:0045766,GO:0004435,GO:0000186,GO:0046872,GO:0016042,GO:0071364,GO:0001726,GO:0005829,GO:0050900,GO:0008180,GO:0019722,GO:0050852,GO:0030027	K01116	XP_022335652
rna18908	-26.1478	7.44e-10	sushi domain-containing protein 2-like isoform X2 [Crassostrea virginica]	GO:0007160,GO:0016021		XP_022320896
MSTRG.4891.2	-22.6404	9.86e-08	LOW QUALITY PROTEIN: transmembrane protein 234 homolog [Crassostrea virginica]	GO:0090304,GO:0003824,GO:0016020		XP_022313507
rna47443	22.6846	9.25e-08	PC3-like endoprotease variant B isoform X2 [Crassostrea virginica]	GO:0006508,GO:0004252	K01349	XP_022293118
rna37106	21.0721	7.03e-07	NA	NA	NA	NA
rna37108	19.8011	3.17e-06	exocyst complex component 4-like isoform X3 [Crassostrea virginica]	GO:0006904,GO:0015031,GO:0000145	K06111	XP_022341497
rna5513	-9.81	0.00119625	titin homolog isoform X1 [Crassostrea virginica]	GO:0016020,GO:0016021		XP_022303654
rna56034	22.9211	6.79e-08	WASH complex subunit 1-like [Crassostrea virginica]	GO:0005769,GO:0003779,GO:0034314,GO:0071203,GO:0043014	K18461	XP_022296126
rna20024	20.8515	9.18e-07	PREDICTED: glycine receptor subunit alpha-3-like isoform X5 [Crassostrea gigas]	GO:0007165,GO:0034220,GO:0016021,GO:0004890,GO:0030054,GO:0005230,GO:0045202,GO:0005886		XP_019929134
rna50	4.64818	3.13e-10	coatomer subunit alpha-like isoform X1 [Crassostrea virginica]	GO:0016020,GO:0005794,GO:0006810	K05236	XP_022308208
rna27491	22.7758	8.21e-08	thyroid adenoma-associated protein homolog isoform X4 [Crassostrea virginica]	GO:0003676		XP_022332415
MSTRG.8456.6	-17.4138	7.78e-05	AP2-associated protein kinase 1-like isoform X3 [Crassostrea virginica]	GO:0005524,GO:0004672,GO:0006468	K08853	XP_022314635
rna34105	8.12509	0.000739414	H(+)/Cl(-) exchange transporter 7-like isoform X5 [Crassostrea virginica]	GO:0005216,GO:0006811,GO:0055085,GO:0016020		XP_022337434
MSTRG.5905.2	-24.3038	1.05e-08	integrator complex subunit 3 homolog isoform X4 [Crassostrea virginica]	NA		XP_022313302
rna50026	23.666	1.31e-08	B-cell receptor-associated protein 31-like [Crassostrea virginica]	GO:0016021,GO:0005783,GO:0006886	K14009	XP_022295964
MSTRG.21542.5	22.881	7.15e-08	chromodomain-helicase-DNA-binding protein 8-like isoform X2 [Crassostrea virginica]	GO:0005634,GO:0003677,GO:0005524,GO:0004386	K14437	XP_022343807
MSTRG.14975.12	21.9703	2.31e-07	PREDICTED: cytochrome P450 2C8 [Crassostrea gigas]	GO:0005506,GO:0016705,GO:0016020,GO:0055114,GO:0004497,GO:0020037		XP_011449922
rna25009	19.6821	3.63e-06	cytoplasmic dynein 2 light intermediate chain 1-like [Crassostrea virginica]	GO:0036064,GO:0045504,GO:0005930	K10417	XP_022328909
MSTRG.7735.2	7.59919	9.72e-05	extensin-like [Crassostrea virginica]	NA		XP_022318294
MSTRG.35273.1	-22.1189	1.93e-07	G-protein coupled receptor GRL101 [Mizuhopecten yessoensis]	GO:0007186,GO:0016021,GO:0016500		OWF35041
rna2731	22.6738	9.38e-08	protein scribble homolog isoform X23 [Crassostrea virginica]	NA	K16175	XP_022307234
MSTRG.12267.2	-3.83079	6.04e-06	sodium- and chloride-dependent glycine transporter 1-like [Crassostrea virginica]	GO:0016020,GO:0015293,GO:0006810	K05038	XP_022323365
MSTRG.12267.3	-10.1523	6.56e-05	sodium- and chloride-dependent glycine transporter 1-like [Crassostrea virginica]	GO:0016020,GO:0015293,GO:0006810	K05038	XP_022323365
MSTRG.7436.9	8.80098	0.000700823	protein FAM49B-like isoform X7 [Crassostrea virginica]	NA		XP_022314796
rna11081	-21.8727	2.64e-07	PREDICTED: protein FAM49B-like [Crassostrea gigas]	GO:0070062,GO:0005515,GO:0016020,GO:0005929		XP_019930535
rna11082	-24.5128	7.87e-09	PREDICTED: protein FAM49B-like [Crassostrea gigas]	GO:0070062,GO:0005515,GO:0016020,GO:0005929		XP_019930535
rna17222	-7.16683	0.000130346	monocarboxylate transporter 12-like [Crassostrea virginica]	GO:0055085,GO:0016021		XP_022328281
rna18922	-25.8765	1.11e-09	mediator of RNA polymerase II transcription subunit 7-like [Crassostrea virginica]	GO:0016592,GO:0001104,GO:0006357	K15148	XP_022322438
rna52922	16.3976	0.000123442	muscle M-line assembly protein unc-89-like isoform X2 [Crassostrea virginica]	GO:0030071,GO:0005680,GO:0031145		XP_022301369
rna57464	19.8381	3.03e-06	PREDICTED: talin-2 [Crassostrea gigas]	GO:0051015,GO:0007155	K06271	XP_011454908
MSTRG.8543.7	9.18896	8.63e-09	scaffold attachment factor B2-like isoform X2 [Crassostrea virginica]	GO:0000166,GO:0003676		XP_022314149
rna13789	19.5864	1.14e-09	mucin-2-like [Crassostrea virginica]	NA		XP_022328382
MSTRG.20197.2	-22.1294	1.91e-07	LOW QUALITY PROTEIN: VWFA and cache domain-containing protein 1-like [Crassostrea virginica]	GO:0016021		XP_022339172
rna61523	23.3228	3.99e-08	Putative RNA-directed DNA polymerase from transposon BS [Crassostrea gigas]	GO:0005337,GO:0016021,GO:1901642	K11536	EKC33970
MSTRG.41426.17	-21.0097	1.42e-09	E3 ubiquitin-protein ligase TRIM71-like [Crassostrea virginica]	NA		XP_022309164
rna22959	8.99696	0.000581081	RNA-directed DNA polymerase from transposon BS [Mizuhopecten yessoensis]	GO:0003964,GO:0006278		OWF47171
MSTRG.6245.2	24.6848	6.17e-09	PREDICTED: RNA binding protein fox-1 homolog 2 isoform X11 [Crassostrea gigas]	GO:0000166,GO:0003676	K14946	XP_011432982
MSTRG.41246.1	-13.132	1.53e-09		NA
MSTRG.40845.15	22.1855	8.33e-11	Angiotensin-converting enzyme [Crassostrea gigas]	GO:0008233		EKC26119
rna54723	24.1781	1.25e-08	PREDICTED: plasma membrane calcium-transporting ATPase 2 [Crassostrea gigas]	GO:0005524,GO:0046872,GO:0016021,GO:0070588,GO:0005388	K05850	XP_019926614
rna35554	3.19816	0.000402894	PR domain zinc finger protein 16-like isoform X1 [Crassostrea virginica]	GO:0003676,GO:0046872,GO:0006355	K22410	XP_022340618
rna5782	-4.66942	0.000777761	N-chimaerin-like isoform X2 [Crassostrea virginica]	GO:0046872,GO:0005622,GO:0035556	K20630	XP_022330029
rna7929	-23.6932	2.43e-08	folliculin-like [Crassostrea virginica]	GO:0005085,GO:0043547	K09594	XP_022316125
MSTRG.8889.25	-24.7594	5.56e-09	band 4.1-like protein 2 isoform X5 [Crassostrea virginica]	GO:0005856,GO:0003779,GO:0005737,GO:0005198,GO:0019898	K06107	XP_022315607
MSTRG.8889.28	-11.7918	3.15e-05	band 4.1-like protein 2 isoform X5 [Crassostrea virginica]	GO:0005856,GO:0003779,GO:0005737,GO:0005198,GO:0019898	K06107	XP_022315607
MSTRG.8532.2	4.39484	0.000268408	uncharacterized protein LOC111120498 [Crassostrea virginica]	GO:0003676,GO:0003964,GO:0005198,GO:0006278,GO:0005882		XP_022316952
rna22232	-8.82984	0.000134423	cyclin-dependent kinase-like 1 isoform X1 [Crassostrea virginica]	GO:0005524,GO:0004674,GO:0006468	K08824	XP_022333454
rna22239	-25.4573	2.05e-09	LOW QUALITY PROTEIN: ADAMTS-like protein 1 [Crassostrea virginica]	GO:0008270,GO:0007229,GO:0006508,GO:0005578,GO:0008237		XP_022333976
MSTRG.36642.18	-9.55157	5.24e-09	tubulin glycylase 3D-like isoform X16 [Crassostrea virginica]	GO:0006464	K16608	XP_022298200
MSTRG.20873.3	23.8241	2.03e-08	ATP-dependent RNA helicase DEAH12	GO:0003676,GO:0005524,GO:0008270,GO:0008026	K12818	XP_022344534
MSTRG.17744.134	10.559	2.14e-06	PREDICTED: stress protein DDR48-like [Salmo salar]	NA		XP_014065180
MSTRG.8800.2	-10.9572	0.000873158	NFX1-type zinc finger-containing protein 1-like [Crassostrea virginica]	GO:0016020,GO:0009987		XP_022316234
rna43184	9.44374	0.000525699	uncharacterized protein LOC111101225 isoform X3 [Crassostrea virginica]	NA		XP_022289344
rna37613	9.34408	0.000783756	nucleolar protein 16-like [Crassostrea virginica]	NA		XP_022341445
rna56728	9.95965	0.000104025	protein bicaudal D-like isoform X1 [Crassostrea virginica]	GO:0005794,GO:0006810	K18739	XP_022297257
rna37267	-9.52651	1.03e-06	XK-related protein 6-like [Crassostrea virginica]	GO:0016021		XP_022336096
rna19279	-23.6769	9.3e-13	dynamin-1-like isoform X6 [Crassostrea virginica]	GO:0000166	K01528	XP_022325964
rna19272	23.2105	4.63e-08	dynamin-1-like isoform X6 [Crassostrea virginica]	GO:0000166	K01528	XP_022325964
MSTRG.6245.17	-21.6198	2.78e-08	PREDICTED: RNA binding protein fox-1 homolog 2 isoform X11 [Crassostrea gigas]	GO:0000166,GO:0003676	K14946	XP_011432982
MSTRG.19380.11	-22.0323	2.16e-07	anaphase-promoting complex subunit 5-like [Crassostrea virginica]	NA	K03352	XP_022335596
MSTRG.5353.1	-24.0459	1.5e-08		NA
rna1591	-22.8579	7.42e-08	uncharacterized protein K02A2.6-like [Crassostrea virginica]	NA		XP_022305564
rna34808	8.98269	0.000241177	protein IFH1-like isoform X5 [Crassostrea virginica]	GO:0006464		XP_022340520
MSTRG.26083.2	-21.789	2.94e-07	uncharacterized protein LOC111135280 [Crassostrea virginica]	NA		XP_022340918
rna29999	-24.9197	4.43e-09	LOW QUALITY PROTEIN: septin-2-like [Crassostrea virginica]	GO:0005525,GO:0000166	K16942	XP_022339956
rna14621	-9.55141	0.00034203	tryptophan 2	GO:0004833,GO:0046872,GO:0019441,GO:0019442,GO:0055114,GO:0020037	K00453	XP_022320347
MSTRG.23123.50	7.1963	0.000962478	hypothetical protein OXYTRI_13058 (macronuclear) [Oxytricha trifallax]	NA		EJY66653
MSTRG.18006.3	22.1297	5.85e-10	LOW QUALITY PROTEIN: leucine-rich repeat-containing protein 74B-like [Crassostrea virginica]	NA		XP_022332230
rna48821	-9.96886	0.00059564	carboxylesterase 1C-like [Crassostrea virginica]	GO:0016787	K01050	XP_022293901
rna9465	-9.87667	0.000131102	PREDICTED: RNA binding protein fox-1 homolog 2 isoform X11 [Crassostrea gigas]	GO:0000166,GO:0003676	K14946	XP_011432982
rna9461	-12.0443	5.71e-05	PREDICTED: RNA binding protein fox-1 homolog 2 isoform X11 [Crassostrea gigas]	GO:0000166,GO:0003676	K14946	XP_011432982
rna62714	19.817	3.11e-06	secretin receptor-like isoform X3 [Crassostrea virginica]	GO:0004930,GO:0007186,GO:0016021,GO:0007166	K04585	XP_022308822
rna17060	21.7761	2.95e-07	NA	NA	NA	NA
rna17063	20.1643	2.08e-06	NA	NA	NA	NA
rna14783	-23.9918	1.62e-08	LOW QUALITY PROTEIN: GRB2-associated-binding protein 1-like [Crassostrea virginica]	NA	K20231	XP_022321081
rna42509	-17.524	3.79e-06	nucleoporin GLE1-like [Crassostrea virginica]	GO:0016973,GO:0005643	K18723	XP_022345767
MSTRG.31527.4	20.089	4.99e-07	dehydrodolichyl diphosphate synthase complex subunit DHDDS-like [Crassostrea virginica]	GO:0002094,GO:0006486	K11778	XP_022292130
MSTRG.40448.2	21.5993	7.67e-10	splicing factor 3B subunit 1-like isoform X2 [Crassostrea virginica]	GO:0045815,GO:0016607,GO:0034693,GO:0009952,GO:0003682,GO:0005686,GO:0000785,GO:0000245,GO:0005689,GO:0005515,GO:0071013,GO:0001825,GO:0016363,GO:0003729,GO:0071004	K12828	XP_022304941
MSTRG.7267.2	-18.1694	2.3e-05	Polycystin-1 [Crassostrea gigas]	GO:0005509,GO:0016020,GO:0016021	K04985	EKC35176
MSTRG.33491.12	-9.05775	0.000836094	Kelch-like protein 29 [Crassostrea gigas]	NA		EKC35622
MSTRG.33491.10	-23.6883	2.45e-08	Kelch-like protein 29 [Crassostrea gigas]	NA		EKC35622
MSTRG.41416.43	-22.4328	2.98e-08	predicted protein [Nematostella vectensis]	NA		XP_001634046
rna37459	-10.0227	0.000178735	KAT8 regulatory NSL complex subunit 3-like isoform X1 [Crassostrea virginica]	NA	K16719	XP_022339317
rna22357	21.0092	6.44e-07	sacsin-like isoform X3 [Crassostrea virginica]	NA	K17592	XP_022332265
MSTRG.20547.2	-23.8684	1.92e-08	LOW QUALITY PROTEIN: cytospin-A-like [Crassostrea virginica]	NA		XP_022335424
rna15873	-25.4533	2.06e-09	PREDICTED: actin-related protein 3-like [Cyprinus carpio]	GO:0005524,GO:0034314,GO:0005885		XP_018938518
MSTRG.19064.2	22.5369	1.12e-07	carbonic anhydrase 2-like [Crassostrea virginica]	GO:0030117,GO:0016192,GO:0005198,GO:0006886	K01672	XP_022337157
MSTRG.2.36	12.79	5.3e-07	cytochrome c oxidase subunit III (mitochondrion) [Crassostrea virginica]	GO:0004129,GO:0005507,GO:0016021,GO:1902600,GO:0005743,GO:0070469,GO:0019646	K00412	AAW69395
MSTRG.7866.8	8.47121	0.00082983	Pif1p [Rhizophagus irregularis DAOM 197198w]	GO:0016021		EXX56857
rna42958	22.4652	1.23e-07	alpha-adducin-like isoform X12 [Crassostrea virginica]	NA	K18622	XP_022288996
rna37795	-23.617	2.7e-08	U2 small nuclear ribonucleoprotein auxiliary factor 35 kDa subunit-related protein 2-like [Crassostrea virginica]	GO:0000166,GO:0089701,GO:0003723,GO:0030529,GO:0046872,GO:0019013,GO:0000398		XP_022345998
MSTRG.2.39	-8.996	9.34e-05	ATP synthase F0 subunit 6 [Crassostrea virginica]	GO:0015078,GO:0005739,GO:0016021,GO:0015986,GO:0016787	K02126	YP_254653
MSTRG.12646.3	13.9106	0.00013541	uncharacterized protein LOC111122714 [Crassostrea virginica]	NA		XP_022320300
MSTRG.18010.1	-25.6898	1.46e-09	LOW QUALITY PROTEIN: leucine-rich repeat-containing protein 74B-like [Crassostrea virginica]	GO:0005509		XP_022333502
MSTRG.5595.2	8.66315	3.46e-05	cysteine-rich protein 1-like [Crassostrea virginica]	GO:0008270		XP_022317068
MSTRG.23407.14	6.16704	2.47e-05	hypothetical protein CGI_10016333 [Crassostrea gigas]	NA		EKC26475
MSTRG.1003.3	-21.8501	2.72e-07	LOW QUALITY PROTEIN: tyrosine-protein kinase JAK2-like [Crassostrea virginica]	GO:0005524,GO:0018108,GO:0005856,GO:0004715,GO:0005509	K04447	XP_022293938
MSTRG.7580.4	-23.9978	1.37e-09	lethal(3)malignant brain tumor-like protein 3 isoform X1 [Crassostrea virginica]	GO:0005634,GO:0003700,GO:0008270,GO:0006355		XP_022312863
rna12635	22.2381	1.64e-07	TNFAIP3-interacting protein 1-like [Crassostrea virginica]	GO:0046872		XP_022316444
rna21796	18.968	8.13e-06	golgin subfamily A member 6-like protein 22 isoform X3 [Crassostrea virginica]	NA		XP_022327735
MSTRG.36390.1	9.57553	4.61e-05	LIM domain-containing protein D [Crassostrea gigas]	GO:0008270		EKC37267
MSTRG.17219.5	-22.4924	1.19e-07	phospholipid phosphatase 1-like [Crassostrea virginica]	GO:0044329,GO:1902068,GO:0060020,GO:0005794,GO:0005178,GO:0006644,GO:0051091,GO:0042577,GO:0005886,GO:0044328,GO:0070062,GO:0042392,GO:0001568,GO:0001702,GO:0001933,GO:0044330,GO:0016021,GO:0030111,GO:0016311,GO:0034109,GO:0050821,GO:0050731	K01080	XP_022331226
MSTRG.17219.6	-22.434	1.29e-07	phospholipid phosphatase 1-like [Crassostrea virginica]	GO:0044329,GO:1902068,GO:0060020,GO:0005794,GO:0005178,GO:0006644,GO:0051091,GO:0042577,GO:0005886,GO:0044328,GO:0070062,GO:0042392,GO:0001568,GO:0001702,GO:0001933,GO:0044330,GO:0016021,GO:0030111,GO:0016311,GO:0034109,GO:0050821,GO:0050731	K01080	XP_022331226
rna30775	-19.2616	6.24e-06	uncharacterized protein LOC111136078 isoform X2 [Crassostrea virginica]	NA		XP_022342381
rna42627	-22.7742	8.28e-08	HAUS augmin-like complex subunit 8 [Crassostrea gigas]	NA	K16591	EKC31700
MSTRG.3641.2	30	1.62e-12	elongation factor 1-alpha [Crassostrea virginica]	GO:0000166,GO:0006412	K03231	XP_022328023
MSTRG.15605.13	7.92897	0.000216315	uncharacterized protein LOC111129131 isoform X6 [Crassostrea virginica]	NA		XP_022330983
MSTRG.14568.2	22.5477	1.11e-07	calcium-binding protein LPS1-alpha-like [Crassostrea virginica]	GO:0005509	K02183	XP_022334736
MSTRG.19656.1	-6.51061	6.8e-06	cation-dependent mannose-6-phosphate receptor-like [Crassostrea virginica]	GO:0005537,GO:0015761,GO:0016021,GO:0000323,GO:0015578	K10089	XP_022343524
MSTRG.19656.4	22.6526	9.64e-08	cation-dependent mannose-6-phosphate receptor-like [Crassostrea virginica]	GO:0005537,GO:0015761,GO:0016021,GO:0000323,GO:0015578	K10089	XP_022343524
rna4381	7.67431	9.46e-08	poly(rC)-binding protein 3-like isoform X4 [Crassostrea virginica]	GO:0003723	K21444	XP_022288027
MSTRG.2323.14	-23.6097	1.33e-10	zinc finger and BTB domain-containing protein 5-like isoform X19 [Crassostrea virginica]	NA		XP_022291584
rna66373	-22.0596	2.08e-07	putative enzymatic polyprotein [Orchesella cincta]	GO:0003676,GO:0003964,GO:0006278		ODM87335
MSTRG.21773.12	6.47155	0.000145564	uncharacterized protein LOC111134825 [Crassostrea virginica]	NA		XP_022339958
rna6461	-24.812	4.65e-13	cytochrome P450 27C1-like [Crassostrea virginica]	GO:0005506,GO:0016705,GO:0055114,GO:0004497,GO:0020037		XP_022338731
rna50568	-22.5458	1.12e-07	meiosis expressed gene 1 protein homolog isoform X1 [Crassostrea virginica]	GO:0005634		XP_022300127
MSTRG.23286.8	22.6807	7.88e-08	uncharacterized protein LOC111135135 isoform X1 [Crassostrea virginica]	NA		XP_022340602
rna25564	-23.6633	2.53e-08	Sjoegren syndrome/scleroderma autoantigen 1 homolog isoform X2 [Crassostrea virginica]	GO:0008150,GO:0005575,GO:0003674		XP_022333951
rna15519	20.9873	7.8e-07	stimulated by retinoic acid gene 6 protein-like isoform X2 [Crassostrea virginica]	GO:0016020,GO:0016021		XP_022327892
MSTRG.25868.9	-27.9679	4.54e-11	SCO-spondin-like [Crassostrea virginica]	NA		XP_022336275
MSTRG.8549.2	21.3721	4.87e-07	charged multivesicular body protein 6-B-like [Crassostrea virginica]	GO:0007034,GO:0005622	K12195	XP_022312530
MSTRG.25322.3	4.27189	0.00108955	regulator of G-protein signaling 12-like [Crassostrea virginica]	GO:0055085,GO:0007165,GO:0050790,GO:0016021,GO:0005057,GO:0030695,GO:0046873,GO:0030001	K16449	XP_022336206
MSTRG.2507.3	-23.3416	3.91e-08	Gem-associated protein 7 [Crassostrea gigas]	GO:0032797		EKC24614
MSTRG.29817.2	-23.3874	3.68e-08	nucleoporin Nup37-like [Crassostrea virginica]	GO:0031080	K14302	XP_022293867
MSTRG.31472.2	20.3175	1.74e-06	LOW QUALITY PROTEIN: two pore calcium channel protein 2-like [Crassostrea virginica]	GO:0034220,GO:0016021,GO:0034765,GO:0005244		XP_022294976
rna58406	21.5579	3.87e-07	acetylcholinesterase-like isoform X1 [Crassostrea virginica]	GO:0004104	K01050	XP_022303389
MSTRG.10943.5	-7.47897	0.000169152	stimulator of interferon genes protein-like [Crassostrea virginica]	GO:0002218,GO:0032481	K12654	XP_022323329
MSTRG.10943.9	17.4228	4.3e-05	stimulator of interferon genes protein-like [Crassostrea virginica]	GO:0002218,GO:0032481	K12654	XP_022323329
rna10781	9.31424	2.09e-05	helicase with zinc finger domain 2-like [Crassostrea virginica]	GO:0030374,GO:1903506		XP_022318575
MSTRG.10678.1	6.78946	0.00032009		NA
MSTRG.6194.2	8.67315	0.000612082	maltase-glucoamylase	GO:0005975,GO:0016021,GO:0004553,GO:0030246	K12047	XP_022314765
MSTRG.30430.8	22.4248	1.29e-07	PREDICTED: dentin sialophosphoprotein isoform X2 [Crassostrea gigas]	GO:0006508,GO:0008233		XP_011422144
rna4846	22.3728	1.38e-07	Doublecortin domain-containing protein 5 [Crassostrea gigas]	GO:0008270,GO:0005622,GO:0035556		EKC26279
MSTRG.4824.20	8.11105	0.000795983	neuronal calcium sensor 2-like [Crassostrea virginica]	GO:0005509		XP_022315889
MSTRG.41048.19	23.9725	5.48e-10	RNA-binding motif	GO:0000166,GO:0003723		EKC30805
rna3909	-23.8818	1.88e-08	nuclear receptor subfamily 1 group D member 2-like [Mizuhopecten yessoensis]	GO:0005634,GO:0003700,GO:0008270,GO:0006351,GO:0003707,GO:0006355,GO:0043565,GO:0043401	K08534	XP_021345191
rna3906	22.8057	7.9e-08	retinoic acid receptor alpha-like [Crassostrea virginica]	GO:0005634,GO:0003700,GO:0008270,GO:0006351,GO:0003707,GO:0006355,GO:0043565,GO:0043401	K08532	XP_022344179
MSTRG.19633.3	15.1163	0.000136478	PREDICTED: leucine-zipper-like transcriptional regulator 1 [Crassostrea gigas]	GO:0097159,GO:1901363		XP_011438374
rna45437	5.86526	0.00022274	caspase-6-like [Crassostrea virginica]	GO:0006461,GO:0043123,GO:0048513,GO:0043124,GO:0002221,GO:0097194,GO:0005654,GO:0097342,GO:0045651,GO:0097202,GO:0035877,GO:0016032,GO:0051603,GO:0065008,GO:0042802,GO:1902041,GO:0036462,GO:0046649,GO:0097199,GO:0043280,GO:0097110,GO:0071260,GO:0031625,GO:0005815,GO:0043066,GO:0005739,GO:0030154,GO:0031265,GO:0098805,GO:0034612,GO:2001235	K04398	XP_022294613
rna2628	22.5042	1.76e-08	Carboxylesterase 3 [Crassostrea gigas]	GO:0016787	K03927	EKC33364
rna2629	-6.95204	2.78e-11	Carboxylesterase 3 [Crassostrea gigas]	GO:0016787	K03927	EKC33364
rna21176	-25.1687	3.1e-09	large neutral amino acids transporter small subunit 2-like isoform X2 [Crassostrea virginica]	GO:0016021,GO:0015171,GO:0003333	K13781	XP_022324586
rna23993	21.5677	3.83e-07	RNA-binding protein 25-like isoform X2 [Crassostrea virginica]	GO:0000166,GO:0000381,GO:0005681,GO:0003729,GO:0006397	K12822	XP_022330940
rna15901	-22.8194	7.8e-08	transcription factor SPT20 homolog isoform X1 [Crassostrea virginica]	GO:0003712,GO:1903506,GO:0000124	K21245	XP_022325782
rna19109	-22.6429	9.83e-08	uncharacterized protein LOC111127124 isoform X5 [Crassostrea virginica]	GO:0005509	K20235	XP_022327869
rna19100	21.1234	6.6e-07	liver stage antigen 3 [Ectocarpus siliculosus]	GO:0016020,GO:0016021		CBN79733
MSTRG.26049.9	-23.086	5.49e-08	equilibrative nucleoside transporter 1-like [Crassostrea virginica]	GO:0005337,GO:0016021,GO:1901642	K15014	XP_022337272
rna17197	5.93154	4.71e-06	uncharacterized protein LOC111123918 [Crassostrea virginica]	NA		XP_022322346
rna37229	10.575	0.000148189	E3 ubiquitin-protein ligase KCMF1-like isoform X3 [Crassostrea virginica]	GO:0008270,GO:0016874	K22376	XP_022342485
rna34590	-22.1984	1.27e-18	E3 ubiquitin-protein ligase Midline-1-like isoform X3 [Crassostrea virginica]	GO:0015630,GO:0008270,GO:0005515,GO:0050794,GO:0005737	K08285	XP_022346160
rna37484	-5.66937	5.87e-08	myosin regulatory light chain B	GO:0005509	K12757	XP_022340190
rna33060	-25.6983	1.44e-09	dTDP-glucose 4	GO:0050662,GO:0003824		XP_022340442
rna6185	9.66476	0.00045345	suppressor protein SRP40-like isoform X2 [Crassostrea virginica]	NA		XP_022316465
MSTRG.2623.7	9.71872	0.000301133	disks large-associated protein 4-like [Crassostrea virginica]	GO:0023052		XP_022320955
rna41064	-8.88238	6.73e-05	uncharacterized protein LOC111100390 [Crassostrea virginica]	NA		XP_022287901
MSTRG.2826.1	6.38634	0.00018253	CD82 antigen-like [Crassostrea virginica]	GO:0016021	K06509	XP_022334593
MSTRG.30595.2	-21.5031	4.2e-07	LOW QUALITY PROTEIN: trithorax group protein osa-like [Crassostrea virginica]	GO:0003677,GO:0090544,GO:0006338	K11653	XP_022293983
rna45003	-24.2337	1.16e-08	FGFR1 oncogene partner-like isoform X6 [Crassostrea virginica]	GO:0005815,GO:0034453,GO:0005509	K16546	XP_022294004
rna32898	22.3164	1.49e-07	eukaryotic translation initiation factor 3 subunit C-like isoform X1 [Crassostrea virginica]	GO:0003723,GO:0070993,GO:0006413	K03252	XP_022339245
MSTRG.6132.6	8.79131	8.9e-05	trichohyalin-like isoform X31 [Crassostrea virginica]	NA	K16771	XP_022314233
MSTRG.8611.3	9.68111	0.000420535	Neurogenic locus notch-like protein 1 [Crassostrea gigas]	GO:0004930,GO:0007186,GO:0016021		EKC43115
rna27935	-18.5179	1.46e-05	DBH-like monooxygenase protein 2-like protein [Crassostrea gigas]	GO:0016020		EKC36535
MSTRG.1.69	30	7.38e-13	cytochrome c oxidase subunit III (mitochondrion) [Crassostrea virginica]	GO:0004129,GO:0005507,GO:0016021,GO:1902600,GO:0005743,GO:0070469,GO:0019646	K00412	AAW69395
MSTRG.7083.22	-23.8345	2.01e-08	regulator of G-protein signaling 6-like isoform X17 [Crassostrea virginica]	NA	K16449	XP_022314487
MSTRG.34149.2	-24.64	6.58e-09	eukaryotic translation initiation factor 4E type 3-like [Crassostrea virginica]	GO:0003743,GO:0005737,GO:0006413		XP_022299986
rna16873	9.80625	0.000481338	uncharacterized protein LOC111124907 [Crassostrea virginica]	NA		XP_022323908
MSTRG.28108.9	22.4047	1.33e-07	PREDICTED: ras-related C3 botulinum toxin substrate 2 [Crassostrea gigas]	GO:0005525,GO:0007264,GO:0005622	K04392	XP_011450223
MSTRG.34916.2	19.2446	5.96e-06	caspase-7-like [Crassostrea virginica]	NA		XP_022299934
rna63160	20.5808	1.27e-06	tubulin polyglutamylase TTLL4-like isoform X2 [Crassostrea virginica]	GO:0018095	K16601	XP_022305183
rna38807	-6.51101	0.00078589	LIM and senescent cell antigen-like-containing domain protein 1 isoform X2 [Crassostrea virginica]	NA		XP_022340105
rna17077	22.3301	1.46e-07	LOW QUALITY PROTEIN: valine--tRNA ligase-like [Crassostrea virginica]	GO:0004832,GO:0005524,GO:0006438,GO:0006450,GO:0002161,GO:0005829	K01873	XP_022322286
MSTRG.6766.1	-6.3161	0.000259731	LOW QUALITY PROTEIN: tartrate-resistant acid phosphatase type 5-like [Crassostrea virginica]	GO:0048519	K14379	XP_022319836
MSTRG.6070.14	20.6975	1.1e-06	NA	NA	NA	NA
MSTRG.6070.13	20.2325	1.92e-06	KN motif and ankyrin repeat domain-containing protein 1 [Crassostrea gigas]	NA		EKC18202
MSTRG.6070.11	20.8648	2.55e-07	KN motif and ankyrin repeat domain-containing protein 1 [Crassostrea gigas]	NA		EKC18202
rna64963	17.9953	1.61e-06	tetratricopeptide repeat protein 28-like isoform X3 [Crassostrea virginica]	NA		XP_022324960
rna65612	20.5165	3.97e-07	tripartite motif-containing protein 2-like [Crassostrea virginica]	NA		XP_022312311
MSTRG.19833.6	22.093	1.98e-07	FACT complex subunit SSRP1-like [Crassostrea virginica]	GO:0043229,GO:0005515,GO:0009987	K09272	XP_022345117
MSTRG.29956.9	19.5906	4.03e-06	Coiled-coil domain-containing protein 42-like protein [Crassostrea gigas]	NA		EKC37553
rna47761	-7.8511	0.000679263	decaprenyl-diphosphate synthase subunit 2-like isoform X2 [Crassostrea virginica]	GO:0008299	K12505	XP_022293692
MSTRG.1248.6	-6.07633	0.000280769	CCR4-NOT transcription complex subunit 4-like isoform X3 [Crassostrea virginica]	GO:0000166,GO:0008270,GO:0003723	K10643	XP_022342412
rna43631	9.9948	2.67e-06	clathrin interactor 1-like isoform X8 [Crassostrea virginica]	GO:0016192,GO:0016020,GO:0005794		XP_022287509
rna43630	21.1424	2.59e-07	NA	NA	NA	NA
rna26666	-23.1796	4.85e-08	uncharacterized protein LOC111128648 isoform X1 [Crassostrea virginica]	NA		XP_022330100
rna26664	-22.1617	1.83e-07	uncharacterized protein LOC111128648 isoform X1 [Crassostrea virginica]	NA		XP_022330100
MSTRG.23403.2	22.2145	1.27e-07	uncharacterized protein LOC111136869 [Crassostrea virginica]	NA		XP_022343724
MSTRG.9359.11	-21.697	3.3e-07	tripartite motif-containing protein 2-like isoform X2 [Crassostrea virginica]	GO:0008270,GO:0005622	K11997	XP_022322185
rna33683	24.7742	5.44e-09	lactase-phlorizin hydrolase-like [Crassostrea virginica]	GO:0004553,GO:0071704	K01229	XP_022342921
MSTRG.40712.2	-8.13443	0.00018573	Transposon Ty3-I Gag-Pol polyprotein [Larimichthys crocea]	GO:0003676,GO:0008270,GO:0046872,GO:0015074		KKF20600
rna5002	-22.0077	2.23e-07	neuroglian-like isoform X3 [Crassostrea virginica]	GO:0016021		XP_022337555
rna34946	9.58776	1.11e-10	protein phosphatase 1 regulatory subunit 16A-like isoform X3 [Crassostrea virginica]	NA	K17458	XP_022338839
rna4313	21.4889	4.22e-07	lipoma HMGIC fusion partner-like [Crassostrea virginica]	GO:0016021		XP_022295354
MSTRG.20225.6	7.7611	0.00093553	potassium voltage-gated channel protein Shaw-like isoform X1 [Crassostrea virginica]	GO:0005249,GO:0071805,GO:0008076,GO:0034765,GO:0051260		XP_022345973
MSTRG.21629.3	21.0258	7.44e-07	hydroxysteroid dehydrogenase-like protein 2 [Crassostrea virginica]	GO:0016491,GO:0055114		XP_022343474
MSTRG.10703.2	8.16979	4.54e-05	PREDICTED: structure-specific endonuclease subunit SLX4-like [Crassostrea gigas]	GO:0017108,GO:0006281,GO:0090305,GO:0006260,GO:0033557	K10484	XP_019921008
rna42550	-24.0109	1.58e-08	diacylglycerol kinase delta-like isoform X1 [Crassostrea virginica]	NA	K00901	XP_022287671
MSTRG.27408.1	-6.44966	0.0003281	PREDICTED: tyrosine-protein phosphatase non-receptor type 23-like [Crassostrea gigas]	NA		XP_019926823
MSTRG.23345.2	-25.6141	1.63e-09	serine/threonine-protein kinase PRP4 homolog [Crassostrea virginica]	GO:0005524,GO:0004712,GO:0006468	K08827	XP_022343978
MSTRG.36292.1	10.1454	8.52e-05	PREDICTED: serine/threonine-protein kinase pakF [Crassostrea gigas]	GO:0005524,GO:0007165,GO:0004674,GO:0006468		XP_011443265
MSTRG.21782.3	-21.6638	3.44e-07	ankyrin repeat domain-containing protein SOWAHC-like [Crassostrea virginica]	NA		XP_022335839
MSTRG.20271.3	24.9654	4.15e-09	putative leucine-rich repeat-containing protein DDB_G0290503 isoform X2 [Crassostrea virginica]	NA		XP_022339017
MSTRG.20296.2	9.94895	0.000248265	PREDICTED: E3 ubiquitin-protein ligase BRE1A-like [Saccoglossus kowalevskii]	GO:0016021		XP_002737352
MSTRG.3990.17	-21.6914	3.32e-07	liprin-beta-1-like isoform X4 [Crassostrea virginica]	NA		XP_022303531
MSTRG.13445.2	4.79518	0.000366691	glutamic acid-rich protein-like isoform X6 [Crassostrea virginica]	GO:0003964,GO:0008274,GO:0016020,GO:0016021,GO:0033566,GO:0006278		XP_022325122
rna28257	21.3981	4.72e-07	uncharacterized protein LOC111131789 isoform X2 [Crassostrea virginica]	NA		XP_022335202
MSTRG.25896.27	-20.0722	2.42e-06	von Willebrand factor D and EGF domain-containing protein [Crassostrea gigas]	GO:0016021		EKC34871
MSTRG.6783.1	21.6475	3.46e-07	Transposon Tf2-6 polyprotein [Exaiptasia pallida]	NA		KXJ26606
rna13817	10.1457	0.000144351	neurabin-1-like isoform X7 [Crassostrea virginica]	NA	K17551	XP_022327843
MSTRG.35771.31	24.145	1.31e-08	PREDICTED: plasma membrane calcium-transporting ATPase 2 [Crassostrea gigas]	GO:0005524,GO:0046872,GO:0016021,GO:0070588,GO:0005388	K05850	XP_019926614
gene8525	6.23831	1.89e-06	Cytochrome P450 2D14 [Crassostrea gigas]	GO:0005506,GO:0016705,GO:0055114,GO:0004497,GO:0020037	K07414	EKC18231
MSTRG.35576.1	23.6328	1.41e-08	peritrophin-1-like [Mizuhopecten yessoensis]	GO:0008061,GO:0006030,GO:0005576		XP_021368929
rna36094	20.2614	1.85e-06	piggyBac transposable element-derived protein 4-like [Crassostrea virginica]	NA		XP_022290940
MSTRG.7183.3	22.5766	1.06e-07	uncharacterized protein LOC111110296 isoform X1 [Crassostrea virginica]	NA		XP_022302429
MSTRG.29849.4	20.7442	1.71e-07	hypothetical protein CGI_10024863 [Crassostrea gigas]	NA		EKC36136
MSTRG.24468.6	-24.642	6.57e-09	exonuclease 3'-5' domain-containing protein 2-like [Crassostrea virginica]	GO:0003676,GO:0008408,GO:0090305,GO:0004155,GO:0055114	K00357	XP_022336092
rna30852	-7.67499	0.000166247	uncharacterized protein LOC111099194 isoform X7 [Crassostrea virginica]	NA		XP_022286321
rna33802	-3.94597	0.000263272	NA	NA	NA	NA
MSTRG.18167.2	-22.2271	6.54e-12	phospholipase D3-like [Crassostrea virginica]	GO:0016020	K16860	XP_022333203
rna41700	6.56908	0.000435204	PREDICTED: bifunctional arginine demethylase and lysyl-hydroxylase JMJD6 isoform X2 [Crassostrea gigas]	GO:0016021		XP_011423684
MSTRG.42287.3	-24.5439	7.53e-09	uncharacterized protein LOC111112656 [Crassostrea virginica]	NA		XP_022306049
rna42698	-16.9681	1.21e-08	PREDICTED: rasGAP-activating-like protein 1-like [Saccoglossus kowalevskii]	GO:0051015,GO:0045296,GO:0007155	K05691	XP_006815748
MSTRG.13155.4	-22.7833	8.18e-08	lachesin-like [Crassostrea virginica]	NA		XP_022327445
MSTRG.10076.10	23.043	5.79e-08	LOW QUALITY PROTEIN: dynein heavy chain 7, axonemal-like [Crassostrea virginica]	GO:0016021		XP_022324546
MSTRG.20216.2	-23.8631	1.93e-08	uncharacterized protein LOC111135559 [Crassostrea virginica]	NA		XP_022341428
rna33766	-23.0188	2.01e-08	pleckstrin homology domain-containing family G member 5-like isoform X13 [Crassostrea virginica]	GO:0035023,GO:0005089,GO:0043547	K19464	XP_022337383
rna14937	-21.9063	2.71e-08	hemicentin-1-like isoform X21 [Crassostrea virginica]	NA		XP_022324719
MSTRG.17985.1	3.82198	0.000656616	LOW QUALITY PROTEIN: leucine-rich repeat-containing protein 74A-like [Crassostrea virginica]	NA		XP_022329851
MSTRG.31678.1	22.2761	7.94e-08	phosphatidylinositol-binding clathrin assembly protein LAP-like isoform X31 [Crassostrea virginica]	NA		XP_022292164
MSTRG.3841.6	-24.0467	1.5e-08	PREDICTED: nitrogen regulatory protein GLN3 isoform X3 [Crassostrea gigas]	GO:0008270,GO:0000977,GO:0006366,GO:0048646,GO:0001228,GO:0003682,GO:0048468,GO:0045944,GO:0009888,GO:0009887,GO:0005634,GO:0005667,GO:0007507,GO:0001085,GO:0048565,GO:0045165		XP_011441602
MSTRG.12962.1	-6.90761	0.000323842		NA
rna62029	8.51084	0.000648765	uncharacterized protein LOC111115092 isoform X1 [Crassostrea virginica]	NA		XP_022309383
rna58639	20.4183	1.54e-06	uncharacterized protein LOC111117317 [Crassostrea virginica]	NA		XP_022312089
MSTRG.19108.4	22.6421	9.78e-08	myosin-10-like isoform X13 [Crassostrea virginica]	NA		XP_022337063
rna34324	-21.8229	2.81e-07	xyloside xylosyltransferase 1-like [Crassostrea virginica]	GO:0016757,GO:0016021		XP_022339621
MSTRG.613.4	20.4246	1.17e-10	PREDICTED: RNA-directed DNA polymerase from mobile element jockey-like, partial [Saccoglossus kowalevskii]	NA		XP_006823893
MSTRG.3824.4	24.9695	4.12e-09	LOW QUALITY PROTEIN: heterogeneous nuclear ribonucleoprotein A1	GO:0097159,GO:1901363	K12741	XP_022299571
MSTRG.3824.5	-8.55927	3.29e-05	LOW QUALITY PROTEIN: heterogeneous nuclear ribonucleoprotein A1	GO:0097159,GO:1901363	K12741	XP_022299571
rna38174	-22.6371	9.91e-08	acetylcholine receptor subunit delta-like [Crassostrea virginica]	GO:0006811,GO:0034220,GO:0016020,GO:0016021,GO:0005230,GO:0006810		XP_022336171
MSTRG.28607.7	11.3243	6.62e-12	histone demethylase UTY-like isoform X1 [Crassostrea virginica]	GO:0046872,GO:0016021,GO:0071557,GO:0008168,GO:0071558,GO:0032259	K11447	XP_022287881
MSTRG.16122.29	20.6545	1.16e-06	ribosome-binding protein 1-like isoform X16 [Crassostrea virginica]	GO:0016021	K14000	XP_022334682
rna16151	-22.9479	6.56e-08	teneurin-m-like isoform X3 [Crassostrea virginica]	GO:0016021		XP_022327423
rna52981	-27.2285	1.44e-10	alpha-aminoadipic semialdehyde synthase	GO:0016491,GO:0055114	K14157	XP_022297625
MSTRG.2886.3	11.9197	3.28e-20	mRNA-capping enzyme [Crassostrea gigas]	GO:0005634,GO:0004725,GO:0006370,GO:0098507,GO:0004484,GO:0004651,GO:0035335,GO:0008138		EKC33700
MSTRG.17671.3	22.1341	9.77e-09	uncharacterized protein LOC111128871 isoform X8 [Crassostrea virginica]	NA		XP_022330493
rna58353	8.58836	2.29e-07	putative nuclease HARBI1	NA	K18646	XP_022310990
MSTRG.40161.1	-21.7811	2.96e-07		NA
rna39579	-19.5863	4.26e-06	basic proline-rich protein-like isoform X25 [Crassostrea virginica]	NA		XP_022286086
MSTRG.32295.3	20.4101	1.55e-06	tigger transposable element-derived protein 2-like [Crassostrea virginica]	NA		XP_022300703
rna23781	21.4537	5.75e-10	uncharacterized protein LOC111128498 [Crassostrea virginica]	GO:0000166,GO:0051301,GO:0003677,GO:0005524		XP_022329822
rna13925	14.0772	0.000713591	uncharacterized protein LOC111123716 isoform X1 [Crassostrea virginica]	GO:0016021		XP_022321957
rna52275	10.4596	1.72e-10	potassium voltage-gated channel subfamily A member 1-like isoform X1 [Crassostrea virginica]	GO:0071805,GO:0008076,GO:0005251,GO:0034765,GO:0051260		XP_022298092
MSTRG.33264.1	-19.7184	3.65e-06		NA
MSTRG.14994.1	-22.9235	6.81e-08	iron-sulfur cluster assembly 2 homolog	GO:0005198,GO:0051536,GO:0016226	K22072	XP_022333465
rna27264	9.34325	0.000806031	LOW QUALITY PROTEIN: prospero homeobox protein 1-like [Crassostrea virginica]	GO:0003677,GO:0016021	K20211	XP_022331242
rna32367	-23.2047	4.69e-08	triple functional domain protein-like isoform X1 [Crassostrea virginica]	GO:0065007		XP_022341079
MSTRG.22229.2	20.1698	2.06e-06	ester hydrolase C11orf54 homolog [Crassostrea virginica]	GO:0005634,GO:0016787		XP_022337657
rna48656	22.1484	1.84e-07	CUGBP Elav-like family member 2 isoform X32 [Crassostrea virginica]	NA	K13207	XP_022290873
MSTRG.631.1	24.8443	4.92e-09		NA
rna5615	21.2984	2.34e-12	PREDICTED: histone-lysine N-methyltransferase, H3 lysine-79 specific [Crassostrea gigas]	GO:0007165	K09855	XP_011456391
MSTRG.30814.1	8.85395	0.000175812	glycoprotein 3-alpha-L-fucosyltransferase A-like [Crassostrea virginica]	NA		XP_022293775
MSTRG.6160.3	19.6084	3.95e-06	LOW QUALITY PROTEIN: inactive pancreatic lipase-related protein 1-like [Crassostrea virginica]	GO:0005615,GO:0006629,GO:0016298,GO:0052689		XP_022313232
rna61276	3.02109	0.00118359	PREDICTED: ATP-dependent DNA helicase RRM3-like [Crassostrea gigas]	NA		XP_019923128
MSTRG.13332.1	-24.9091	4.5e-09	uncharacterized protein LOC111126330 [Crassostrea virginica]	GO:0016021		XP_022326579
rna17698	21.7236	1.07e-07	tyrosine-protein phosphatase non-receptor type 23-like isoform X1 [Crassostrea virginica]	GO:0060271,GO:0004725,GO:0043162,GO:0016020,GO:0030334,GO:0035335	K18040	XP_022322453
MSTRG.8446.1	22.3411	1.44e-07	small G protein signaling modulator 3 homolog isoform X1 [Crassostrea virginica]	NA		XP_022314653
rna30614	23.5347	3e-08	low choriolytic enzyme-like [Crassostrea virginica]	GO:0008270,GO:0006508,GO:0004222		XP_022335713
MSTRG.3426.6	-22.5193	6.81e-08	TPR and ankyrin repeat-containing protein 1-like isoform X3 [Crassostrea virginica]	GO:0005524		XP_022327949
MSTRG.1595.3	-21.8408	2.75e-07	bystin-like isoform X2 [Crassostrea virginica]	GO:0008283,GO:0030182,GO:0007565,GO:0007155,GO:0005881,GO:0007420,GO:0005730,GO:0042995,GO:0005654,GO:0000462,GO:0048471,GO:0005515,GO:0045177,GO:0071222,GO:0071363,GO:0016020,GO:0071347,GO:0005829,GO:0001829,GO:0071407	K14797	XP_022286991
MSTRG.14569.9	-5.75804	0.00066003	PREDICTED: neo-calmodulin-like isoform X1 [Crassostrea gigas]	GO:0005509	K02183	XP_011416015
MSTRG.1.32	29.1689	6.51e-12	cytochrome c oxidase subunit I [Crassostrea virginica]	GO:0004129,GO:0006119,GO:0005506,GO:0016021,GO:1902600,GO:0009060,GO:0005743,GO:0070469,GO:0020037	K02256	YP_254649
rna4046	-4.74205	0.000441052	nuclear receptor ROR-alpha-like isoform X1 [Crassostrea virginica]	GO:0005634,GO:0003700,GO:0008270,GO:0006351,GO:0003707,GO:0006355,GO:0043565,GO:0043401	K08531	XP_022327861
MSTRG.1098.2	-23.2126	2.14e-12	solute carrier family 23 member 2-like [Crassostrea virginica]	GO:0015882,GO:1905039,GO:0070890,GO:0035461,GO:0016021		XP_022286055
MSTRG.41643.3	-22.1338	1.9e-07	RNA-binding protein 45-like isoform X1 [Crassostrea virginica]	NA		XP_022305006
MSTRG.33491.8	-22.447	1.27e-07	Kelch-like protein 29 [Crassostrea gigas]	NA		EKC35622
rna32133	-24.9259	4.39e-09	LOW QUALITY PROTEIN: exosome complex exonuclease RRP44-like [Crassostrea virginica]	GO:0090305,GO:0004527	K12585	XP_022343333
MSTRG.24890.13	-23.9924	1.62e-08	Filamin-A [Crassostrea gigas]	NA	K04437	EKC42638
rna49958	20.7203	1.08e-06	leucine-rich repeat-containing protein 4C-like isoform X1 [Crassostrea virginica]	GO:0016021		XP_022300346
rna54259	-28.1603	3.35e-11	complement C1q tumor necrosis factor-related protein 4-like isoform X3 [Crassostrea virginica]	GO:0030246		XP_022302959
rna45924	21.3859	4.79e-07	DNA ligase 1-like isoform X9 [Crassostrea virginica]	NA		XP_022293032
MSTRG.21638.3	-25.7296	1.38e-09	LOW QUALITY PROTEIN: sodium- and chloride-dependent transporter XTRP3-like [Crassostrea virginica]	GO:0005887,GO:0006836,GO:0036233,GO:0060012,GO:0005328,GO:0055085,GO:0015375	K05048	XP_022339185
MSTRG.8548.2	-5.89681	0.000999952	ubiquitin-like protein ATG12 isoform X1 [Crassostrea virginica]	GO:0000045,GO:0005737	K08336	XP_022317492
MSTRG.27970.1	-21.6876	3.34e-07	TATA box-binding protein-associated factor RNA polymerase I subunit B-like [Crassostrea virginica]	GO:0016020,GO:0016021	K15213	XP_022289093
rna30638	21.3562	4.97e-07	LIM domain kinase 2-like isoform X5 [Crassostrea virginica]	GO:0000166,GO:0046872,GO:0016310,GO:0016301	K05743	XP_022339633
rna31821	-23.3893	1.08e-10	dehydrogenase/reductase SDR family member 1-like [Crassostrea virginica]	NA	K11163	XP_022337826
MSTRG.15406.4	-18.6047	8.09e-09	Transforming protein v-Fos/v-Fox [Crassostrea gigas]	GO:0003677,GO:0005634,GO:0003700,GO:0006355,GO:0043565,GO:0006357		EKC24589
MSTRG.8156.3	-11.3173	1.42e-07	LOW QUALITY PROTEIN: ankyrin repeat domain-containing protein 17-like [Crassostrea virginica]	GO:0003723	K16726	XP_022313087
rna20032	5.2545	0.000782321	heat shock 70 kDa protein 12A-like isoform X1 [Crassostrea virginica]	NA		XP_022325854
MSTRG.4914.6	-23.3957	3.64e-08	LOW QUALITY PROTEIN: microtubule-actin cross-linking factor 1	GO:0007050,GO:0005856,GO:0005509	K10382	XP_022313956
rna17379	20.8356	9.37e-07	Exocyst complex component 1 [Crassostrea gigas]	GO:0005546,GO:0006893,GO:0017049,GO:0006887,GO:0005886,GO:0000145,GO:0051601	K19983	EKC42997
MSTRG.16775.14	-9.6945	0.000244017	putative ubiquitin C variant 2 [Taeniopygia guttata]	GO:0005634,GO:0005615,GO:0043209,GO:0070062,GO:0005737,GO:0002020,GO:0010992		ACH45553
rna8616	-23.9597	1.69e-08	probable 3'	NA	K18438	XP_022286921
MSTRG.22569.1	3.05393	0.000963726		NA
MSTRG.3349.2	-21.8561	1.91e-12		NA
rna38705	5.96832	0.000679446	beta-arrestin-1-like isoform X3 [Crassostrea virginica]	GO:0007165	K04439	XP_022339641
rna57236	19.772	3.27e-06	mothers against decapentaplegic homolog 3-like isoform X3 [Crassostrea virginica]	GO:0005634,GO:0005667,GO:0003677,GO:0003700,GO:0005737,GO:0006351,GO:0007179,GO:0006355	K04500	XP_022306396
MSTRG.11864.7	21.9389	2.4e-07	Guanine nucleotide exchange factor VAV2 [Crassostrea gigas]	GO:0035023,GO:0016021,GO:0005089,GO:0005622,GO:0035556,GO:0043547	K05730	EKC42251
MSTRG.2206.4	6.78923	2.68e-05	uncharacterized protein LOC111099246 [Crassostrea virginica]	NA		XP_022286384
MSTRG.25448.1	-25.5297	1.84e-09	PREDICTED: uncharacterized protein LOC105317089 [Crassostrea gigas]	GO:0003676		XP_011411923
MSTRG.2144.1	-2.74396	2.77e-05	von Willebrand factor A domain-containing protein 7-like [Crassostrea virginica]	NA		XP_022338687
rna122	-7.43778	0.00112798	homeobox protein Hox-A9-like isoform X1 [Crassostrea virginica]	GO:0005634,GO:0006355,GO:0043565		XP_022291104
rna23979	-23.0176	6.01e-08	leucine-rich repeat-containing protein 9-like isoform X2 [Crassostrea virginica]	GO:0003779		XP_022332450
MSTRG.28450.8	-9.36883	4.11e-08	connector enhancer of kinase suppressor of ras 2-like isoform X6 [Crassostrea virginica]	GO:0016310,GO:0016301	K17536	XP_022289042
rna8234	21.6999	2.59e-08	Zinc finger Ran-binding domain-containing protein 2 [Mizuhopecten yessoensis]	GO:0005634,GO:0008270,GO:0003723		OWF56309
rna18838	-26.5675	3.96e-10	cilia- and flagella-associated protein 44-like isoform X1 [Crassostrea virginica]	NA		XP_022324094
rna18830	9.84484	0.000874389	leucine-rich repeat transmembrane neuronal protein 3-like isoform X1 [Crassostrea virginica]	GO:0005737,GO:0019221,GO:0016020,GO:0016021,GO:0004860,GO:0006469,GO:0046426		XP_022327545
rna62674	23.5873	2.8e-08	uncharacterized protein LOC111112301 isoform X7 [Crassostrea virginica]	GO:0005509,GO:0006629		XP_022305430
rna28286	10.0594	3.55e-05	hypothetical protein CAPTEDRAFT_158346 [Capitella teleta]	GO:0005524,GO:0005737,GO:0016021,GO:0004829,GO:0006435	K01868	ELU14394
rna42407	-9.04622	0.000283026	exosome complex component CSL4-like [Crassostrea virginica]	GO:0003723,GO:0000178	K07573	XP_022288383
MSTRG.835.16	21.7408	3.08e-07	glutamate-rich protein 3-like isoform X4 [Crassostrea virginica]	NA		XP_022321692
MSTRG.39768.1	2.8556	0.000913608		NA
rna46972	8.12501	0.000100395	arginine/serine-rich protein PNISR-like isoform X3 [Crassostrea virginica]	GO:0016021		XP_022292999
MSTRG.11811.7	21.9194	2.47e-07	nucleoprotein TPR-like [Crassostrea virginica]	NA		XP_022322801
MSTRG.3155.6	-23.4088	4.3e-09	calpain-9-like [Crassostrea virginica]	GO:0005524,GO:0006508,GO:0004198,GO:0004674,GO:0006468,GO:0005622,GO:0009887		XP_022323310
rna11876	-24.4921	8.1e-09	epsin-2-like isoform X1 [Crassostrea virginica]	GO:0030128,GO:0006897	K12471	XP_022314182
rna28953	-10.0561	0.000775578	RUS1 family protein C16orf58 homolog isoform X1 [Crassostrea virginica]	GO:0016021		XP_022344974
rna28952	3.80211	0.000679237	NA	NA		NA
MSTRG.9487.4	-28.0425	4.04e-11	LOW QUALITY PROTEIN: supervillin-like [Crassostrea virginica]	GO:0051015,GO:0007010	K10369	XP_022322414
MSTRG.24950.6	21.0066	2.39e-07	uncharacterized protein LOC111104431 isoform X4 [Crassostrea virginica]	NA		XP_022294085
MSTRG.40818.13	-10.7563	0.000567531	uncharacterized protein LOC111110942 isoform X6 [Crassostrea virginica]	NA		XP_022303318
rna32003	-23.2954	4.16e-08	protein ABHD15-like [Crassostrea virginica]	GO:0016021,GO:0016787	K13707	XP_022345362
rna45649	-24.219	1.19e-08	Arrestin domain-containing protein 3 [Crassostrea gigas]	GO:0016021		EKC21152
rna17363	21.1924	6.08e-07	PREDICTED: PR domain zinc finger protein 5 [Crassostrea gigas]	NA		XP_011436108
rna48311	21.0645	3.1e-07	Heterogeneous nuclear ribonucleoprotein D0 [Exaiptasia pallida]	NA		KXJ12627
rna23195	12.4476	4.96e-05	nuclear receptor ROR-beta-like isoform X1 [Crassostrea virginica]	GO:0005634,GO:0003700,GO:0008270,GO:0006351,GO:0003707,GO:0006355,GO:0043565,GO:0043401		XP_022331995
MSTRG.17810.17	19.2577	5.87e-06	LOW QUALITY PROTEIN: enolase-phosphatase E1-like [Crassostrea virginica]	GO:0016020		XP_022331845
MSTRG.21148.9	18.5409	1.3e-05	E3 ubiquitin-protein ligase TRIM33 [Crassostrea gigas]	GO:0008270,GO:0071805,GO:0016021,GO:0005242,GO:0034765,GO:0005622,GO:0016874		EKC39438
MSTRG.6597.2	-24.5859	7.1e-09	alpha-(1	GO:0070085,GO:0016757,GO:0016020,GO:0005794	K09669	XP_022319789
MSTRG.24510.12	-23.7522	2.25e-08	uncharacterized protein LOC111134422 [Crassostrea virginica]	GO:0000166		XP_022339117
MSTRG.21862.6	-23.352	3.86e-08	tuftelin-interacting protein 11-like [Crassostrea virginica]	GO:0071826,GO:0003723,GO:0010468,GO:0005681,GO:2000112,GO:0070993,GO:0006396,GO:0051171,GO:0006413,GO:0080090	K13103	XP_022336809
MSTRG.7564.4	-16.4308	3.29e-05	4-aminobutyrate aminotransferase	GO:0030170,GO:0003867,GO:0009448	K13524	XP_022315812
MSTRG.26141.6	-23.7306	6.27e-09	uncharacterized protein LOC111099654 [Crassostrea virginica]	NA		XP_022286727
MSTRG.15172.5	8.58252	0.000594611	PREDICTED: dentin sialophosphoprotein-like [Biomphalaria glabrata]	GO:0016021,GO:0016310,GO:0016301		XP_013069637
rna20995	-9.0031	3.31e-07	activin receptor type-1-like [Crassostrea virginica]	GO:0005524,GO:0004702,GO:0046872,GO:0016021,GO:0007178,GO:0023014,GO:0004675	K04675	XP_022324124
rna12715	19.6727	3.67e-06	fibrillin-2-like isoform X4 [Crassostrea virginica]	NA		XP_022315921
MSTRG.5522.6	19.9429	1.07e-06	LOW QUALITY PROTEIN: trinucleotide repeat-containing gene 18 protein-like [Crassostrea virginica]	GO:0030154,GO:0003682		XP_022319473
MSTRG.2.23	-26.502	8.34e-14	cytochrome c oxidase subunit III (mitochondrion) [Crassostrea virginica]	GO:0004129,GO:0005507,GO:0016021,GO:0005743,GO:0070469,GO:0015986,GO:0016787,GO:0019646	K00412	AAW69395
MSTRG.72.2	-6.06135	0.000245588	uncharacterized protein LOC111114340 [Crassostrea virginica]	NA		XP_022308341
rna54517	-21.4945	4.24e-07	FMRFamide receptor-like [Crassostrea virginica]	GO:0004930,GO:0008528,GO:0007218,GO:0007186,GO:0007154,GO:0005509,GO:0016020,GO:0016021		XP_022302637
rna33591	-24.8935	2.35e-09	polyhomeotic-like protein 1 isoform X2 [Crassostrea virginica]	GO:0005634,GO:0008270	K11456	XP_022341240
MSTRG.4578.5	-23.0913	5.45e-08	fatty acid synthase-like [Crassostrea virginica]	GO:0004315,GO:0004314,GO:0004317,GO:0004316,GO:0004319,GO:0016295,GO:0016296,GO:0004320,GO:0055114,GO:0031177,GO:0009058,GO:0004313	K00665	XP_022314347
MSTRG.36107.8	24.8642	1.43e-10	uncharacterized protein LOC111101619 [Crassostrea virginica]	GO:0046872		XP_022289883
MSTRG.4330.2	-22.5062	1.16e-07	NFX1-type zinc finger-containing protein 1-like [Crassostrea virginica]	GO:0005634,GO:0003700,GO:0008270,GO:0006355,GO:0003723		XP_022295270
MSTRG.13861.3	-24.5215	7.77e-09	toll-like receptor 6 isoform X1 [Crassostrea virginica]	GO:0016020		XP_022324147
MSTRG.10090.1	-23.6502	2.58e-08	dnaJ homolog subfamily C member 27-A-like [Crassostrea virginica]	GO:0005525,GO:0005802,GO:0032438,GO:0042470,GO:0007264,GO:0072657	K19372	XP_022328582
rna1567	-23.732	2.31e-08	catenin delta-2-like isoform X4 [Crassostrea virginica]	GO:0016337,GO:0032956,GO:0005913,GO:0045296,GO:0010172		XP_022309413
rna63329	-25.3208	2.5e-09	reticulophagy regulator 3-like isoform X1 [Crassostrea virginica]	GO:0016021		XP_022304000
MSTRG.40712.229	19.9863	7.93e-11	kielin/chordin-like protein isoform X18 [Crassostrea virginica]	NA		XP_022310735
MSTRG.1165.11	21.1453	6.44e-07	uncharacterized protein LOC111114057 [Crassostrea virginica]	NA		XP_022308055
rna30995	-23.4039	1.53e-09	cationic amino acid transporter 4-like [Crassostrea virginica]	GO:0016021,GO:0015171,GO:0003333	K13866	XP_022345044
MSTRG.8166.3	-6.22003	0.000386109	PREDICTED: uncharacterized protein LOC105333822 [Crassostrea gigas]	NA		XP_011435331
MSTRG.17744.88	20.1107	2.21e-06	PREDICTED: stress protein DDR48-like [Salmo salar]	GO:0004725,GO:0016791,GO:0016311,GO:0035335,GO:0016787		XP_014065180
MSTRG.21746.38	-22.3379	1.46e-07	loricrin-like isoform X1 [Crassostrea virginica]	NA		XP_022339865
MSTRG.21746.34	-24.6082	6.88e-09	loricrin-like isoform X1 [Crassostrea virginica]	NA		XP_022339865
MSTRG.21746.35	-25.4181	2.17e-09	NA	NA	NA	NA
MSTRG.20552.34	-23.556	2.93e-08	CAP-Gly domain-containing linker protein 1-like isoform X5 [Crassostrea virginica]	NA	K10421	XP_022340682
MSTRG.23123.46	19.755	1.12e-06	hypothetical protein OXYTRI_13058 (macronuclear) [Oxytricha trifallax]	NA		EJY66653
MSTRG.18636.4	-7.59392	0.000161156		NA
rna36709	5.76822	0.000883358	Tyrosine-protein kinase RYK [Crassostrea gigas]	GO:0005524,GO:0016021,GO:0004672,GO:0006468		EKC34585
rna36706	24.4322	8.78e-09	PREDICTED: protein CWC15 homolog A-like [Crassostrea gigas]	GO:0003723,GO:0005515,GO:0071013,GO:0005654,GO:0000398		XP_011412587
rna47566	20.392	2.42e-09	spondin-1-like isoform X3 [Crassostrea virginica]	GO:0004867,GO:0010951,GO:0006396		XP_022294477
rna55848	-24.3398	1e-08	serine/threonine-protein kinase Nek6-like isoform X2 [Crassostrea virginica]	GO:0005524,GO:0004674,GO:0006468		XP_022301391
MSTRG.25072.15	15.321	0.000108028	E3 ubiquitin-protein ligase TRIM71-like [Crassostrea virginica]	NA		XP_022340402
MSTRG.8361.9	-21.5923	3.76e-07	protocadherin Fat 4-like isoform X2 [Crassostrea virginica]	GO:0005509,GO:0016020,GO:0016021,GO:0007155,GO:0007156,GO:0005886		XP_022319899
MSTRG.19882.5	6.34843	0.000462842	PREDICTED: phosphatidylinositol transfer protein alpha isoform-like [Crassostrea gigas]	GO:0043209,GO:0035091,GO:0008526,GO:0008525,GO:0070062,GO:0070540,GO:0005737,GO:0000062,GO:0007409,GO:0016021,GO:0015914,GO:0031210,GO:0016740		XP_011418509
rna6244	-22.7527	8.52e-08	archaemetzincin-2-like [Crassostrea virginica]	GO:0008270	K06974	XP_022308643
MSTRG.6895.7	-22.2674	1.6e-07	uncharacterized protein LOC111119466 isoform X1 [Crassostrea virginica]	NA		XP_022315364
rna39112	20.799	9.79e-07	uncharacterized protein LOC111132208 [Crassostrea virginica]	NA		XP_022335693
rna30472	-22.4262	6.01e-10	sex peptide receptor-like isoform X4 [Crassostrea virginica]	GO:0008528,GO:0007186,GO:0016021		XP_022338450
MSTRG.31618.2	7.62495	0.000326518	pyrokinin-1 receptor-like [Crassostrea virginica]	GO:0004930,GO:0007186,GO:0016020	K05052	XP_022292964
rna26991	-7.18622	9.81e-05	uncharacterized protein LOC111130978 isoform X2 [Crassostrea virginica]	NA	K03858	XP_022333996
rna11532	-8.06271	0.00014641	protein transport protein Sec24A-like isoform X3 [Crassostrea virginica]	GO:0008270,GO:0006888,GO:0006886,GO:0030127	K14007	XP_022314039
MSTRG.16775.4	-24.6449	6.54e-09	scavenger receptor class B member 1 isoform B [Alligator mississippiensis]	GO:0005634,GO:0005615,GO:0070062,GO:0005737,GO:0002020	K08770	KYO39601
rna57186	6.34541	5.94e-06	Prestalk protein [Cricetulus griseus]	GO:0016020,GO:0016021		EGW05636
rna41794	7.21611	1.67e-06	pyrokinin-1 receptor-like isoform X3 [Crassostrea virginica]	GO:0004930,GO:0007186,GO:0016021	K05052	XP_022287286
MSTRG.24984.4	-8.74485	0.000238636	C-terminal-binding protein-like isoform X2 [Crassostrea virginica]	GO:0016616,GO:0051287,GO:0055114	K04496	XP_022340768
MSTRG.40079.30	22.7695	1.18e-10	uncharacterized protein LOC111112810 isoform X9 [Crassostrea virginica]	NA		XP_022306335
MSTRG.41077.1	18.8234	6.32e-07	tyramine receptor 1-like [Crassostrea virginica]	NA		XP_022308140
MSTRG.17574.24	17.7916	2.91e-05	uncharacterized protein LOC111128871 isoform X12 [Crassostrea virginica]	NA		XP_022330497
rna15050	20.9035	8.62e-07	uncharacterized protein LOC111123701 [Crassostrea virginica]	NA		XP_022321935
MSTRG.26743.1	20.3888	1.59e-06	putative inhibitor of apoptosis [Crassostrea virginica]	GO:0008270,GO:0046872		XP_022288931
rna43365	9.8915	0.000761514	protein quaking-B-like isoform X5 [Crassostrea virginica]	GO:0008380,GO:0042759,GO:0061158,GO:0007286,GO:0042552,GO:0001570,GO:0006397,GO:0048714,GO:0005634,GO:0005737,GO:0010628,GO:0003727,GO:0042692,GO:0048255,GO:0003729,GO:0010976,GO:0017124,GO:0010667,GO:0051028	K14945	XP_022288590
MSTRG.24854.10	-23.1133	5.92e-09	steroid 17-alpha-hydroxylase/17	GO:0005506,GO:0016705,GO:0016021,GO:0016829,GO:0055114,GO:0004497,GO:0020037	K00512	XP_022341319
rna17564	20.6917	1.11e-06	uncharacterized protein LOC111122822 isoform X1 [Crassostrea virginica]	NA		XP_022320518
MSTRG.13155.33	22.9939	5.08e-11	lachesin-like [Crassostrea virginica]	GO:0005509,GO:0008152,GO:0016021,GO:0004571		XP_022327445
MSTRG.18909.2	20.7422	1.05e-06	sacsin-like [Crassostrea virginica]	NA		XP_022329314
MSTRG.30435.3	19.2842	5.7e-06	hypothetical protein CGI_10021723 [Crassostrea gigas]	GO:0016021		EKC34741
MSTRG.10748.9	-21.8618	1.16e-07	uncharacterized protein LOC111124015 [Crassostrea virginica]	NA		XP_022322567
MSTRG.10748.2	21.0882	6.89e-07	uncharacterized protein LOC111124015 [Crassostrea virginica]	NA		XP_022322567
rna38578	20.9664	7.99e-07	CUGBP Elav-like family member 2 isoform X30 [Crassostrea virginica]	NA	K13207	XP_022337336
rna5230	-5.20702	0.00106181	PREDICTED: calmodulin-beta-like [Lingula anatina]	GO:0005509		XP_013388384
rna8144	22.4289	1.29e-07	uncharacterized protein LOC111119297 isoform X19 [Crassostrea virginica]	NA		XP_022315051
MSTRG.16658.4	-26.9329	2.28e-10	EF hand [Trichinella nativa]	GO:0005509	K02183	OUC43302
rna42638	-10.4598	8.05e-05	U4/U6.U5 small nuclear ribonucleoprotein 27 kDa protein-like isoform X2 [Crassostrea virginica]	GO:0030529,GO:0019013	K12846	XP_022288783
MSTRG.3840.4	-24.1993	1.22e-08	LOW QUALITY PROTEIN: 3-hydroxyisobutyrate dehydrogenase	GO:0004616,GO:0051287,GO:0005739,GO:0006574,GO:0055114,GO:0008442	K00020	XP_022322659
rna23251	24.3147	1.02e-09	PREDICTED: 5'-AMP-activated protein kinase subunit beta-2 isoform X2 [Crassostrea gigas]	GO:0050794,GO:0009987	K07199	XP_011450447
MSTRG.36434.4	20.8345	9.39e-07	ectopic P granules protein 5 homolog [Crassostrea virginica]	GO:0006914	K10129	XP_022298206
rna16995	19.1706	6.48e-06	uncharacterized protein LOC111123436 [Crassostrea virginica]	NA		XP_022321460
MSTRG.4444.6	-22.6069	1.03e-07	EF-hand calcium-binding domain-containing protein 7-like isoform X3 [Crassostrea virginica]	GO:0005509		XP_022315538
rna58501	-8.87734	0.000766935	uncharacterized protein LOC111117720 [Crassostrea virginica]	NA		XP_022312597
MSTRG.19977.8	19.0241	7.62e-06	PREDICTED: LOW QUALITY PROTEIN: NAD(P)H-hydrate epimerase [Pelodiscus sinensis]	NA		XP_006114032
rna24225	-22.8262	7.73e-08	PREDICTED: spermatogenesis-defective protein 39 homolog isoform X1 [Crassostrea gigas]	GO:0016020,GO:0016021,GO:0061008		XP_011448446
MSTRG.4909.2	-24.5965	6.85e-13	uncharacterized protein LOC111122098 [Crassostrea virginica]	NA		XP_022319364
MSTRG.7040.3	-18.4443	1.61e-05	regulator of G-protein signaling 6-like isoform X16 [Crassostrea virginica]	NA	K16449	XP_022314486
MSTRG.11405.7	-10.6424	0.000202842	thioredoxin-like [Crassostrea virginica]	GO:0005623,GO:0015035,GO:0006662,GO:0045454,GO:0055114	K03671	XP_022321440
MSTRG.33868.1	22.8897	7.07e-08		NA
MSTRG.2098.2	21.1197	1.42e-08	serine protease inhibitor Cvsi-2-like [Crassostrea virginica]	GO:0004867,GO:0010951,GO:0005576		XP_022303310
rna3898	18.4297	1.47e-05	nuclear receptor ROR-beta-like isoform X1 [Crassostrea virginica]	GO:0005634,GO:0003700,GO:0008270,GO:0006351,GO:0003707,GO:0006355,GO:0043565,GO:0043401	K08531	XP_022310915
MSTRG.32270.3	19.8397	3.02e-06	uncharacterized protein LOC111103018 [Crassostrea virginica]	NA		XP_022291713
rna31050	20.7573	1.03e-06	uncharacterized protein LOC111136426 [Crassostrea virginica]	NA		XP_022342975
MSTRG.11603.25	-24.3983	4.49e-09	PREDICTED: high affinity cGMP-specific 3'	GO:0008081	K13761	XP_013092249
MSTRG.31914.1	-19.029	3.59e-06	epithelial cell-transforming sequence 2 oncogene-like isoform X3 [Crassostrea virginica]	GO:0035023,GO:0005089,GO:0043547		XP_022292494
MSTRG.12434.2	21.3712	9.17e-08	uncharacterized protein LOC111123695 [Crassostrea virginica]	NA		XP_022321924
rna12939	22.8448	7.5e-08	uncharacterized protein LOC111127004 isoform X1 [Crassostrea virginica]	GO:0005581		XP_022327678
MSTRG.41342.5	21.2119	5.58e-07	uncharacterized protein LOC111116160 [Crassostrea virginica]	NA		XP_022310868
rna55609	8.59178	0.000246184	pleckstrin homology domain-containing family D member 1-like isoform X1 [Crassostrea virginica]	NA		XP_022302247
MSTRG.20612.15	-9.17459	0.0004562	centrosomal protein of 104 kDa-like isoform X1 [Crassostrea virginica]	NA	K16458	XP_022341453
rna31119	6.38685	0.000212382	LOW QUALITY PROTEIN: coiled-coil domain-containing protein 150-like [Crassostrea virginica]	NA		XP_022338690
MSTRG.23659.5	9.68826	0.000135977	protein unc-119 homolog B-like [Crassostrea virginica]	NA		XP_022342987
MSTRG.6285.8	-7.32038	1.73e-08	LOW QUALITY PROTEIN: cocaine esterase-like [Crassostrea virginica]	GO:0016020,GO:0005044,GO:0006898,GO:0016787		XP_022316896
rna29372	17.6064	3.55e-05	piwi-like protein 1 isoform X2 [Crassostrea virginica]	GO:0003676,GO:0007286,GO:0034584	K02156	XP_022338755
rna11362	9.51779	0.000424466	uncharacterized protein LOC111122047 isoform X2 [Crassostrea virginica]	NA		XP_022319284
rna11580	21.711	1.47e-07	tyrosine-protein kinase SRK2-like isoform X3 [Crassostrea virginica]	GO:0005524,GO:0018108,GO:0004715,GO:0045087	K05705	XP_022314593
rna13980	7.7936	0.000413457	tripartite motif-containing protein 2-like isoform X2 [Crassostrea virginica]	GO:0008270,GO:0005622	K11997	XP_022322185
MSTRG.26836.10	23.0735	5.56e-08	RNA-binding protein EWS-like isoform X4 [Crassostrea virginica]	GO:0006955,GO:0016021,GO:0007249,GO:0005622		XP_022286521
MSTRG.26984.61	3.40863	0.00019725	uncharacterized protein LOC111100412 [Crassostrea virginica]	NA		XP_022287986
MSTRG.2.40	-27.6231	7.82e-11	ATP synthase F0 subunit 6 [Crassostrea virginica]	GO:0015078,GO:0005739,GO:0016021,GO:0015986,GO:0016787		YP_254653
MSTRG.8447.2	6.60536	0.000779342	PREDICTED: transmembrane channel-like protein 7 isoform X3 [Crassostrea gigas]	GO:0003677,GO:0008270,GO:0016021,GO:0003917,GO:0005694,GO:0006265	K21988	XP_019930787
rna58537	-21.6334	3.57e-07	Glucose-dependent insulinotropic receptor, partial [Phaethon lepturus]	GO:0016020,GO:0016021		KFQ71120
MSTRG.10828.4	-19.7336	3.58e-06	uncharacterized protein LOC111123577 [Crassostrea virginica]	NA		XP_022321705
MSTRG.37317.4	22.0443	2.1e-07	autophagy-related protein 9A-like isoform X1 [Crassostrea virginica]	GO:0016021	K17907	XP_022308840
rna48638	20.1452	3.51e-08	CUGBP Elav-like family member 2 isoform X32 [Crassostrea virginica]	NA	K13207	XP_022290873
MSTRG.12184.2	23.0101	6.04e-08	Heat shock 70 kDa protein 12A [Crassostrea gigas]	GO:0005669,GO:0006367		EKC34495
rna61210	6.10092	0.000110135	Alba-like protein C9orf23-like protein [Crassostrea gigas]	GO:0003676,GO:0016614,GO:0050660,GO:0055114		EKC40421
rna41054	19.9465	6.34e-09	uncharacterized protein LOC111100389 [Crassostrea virginica]	NA		XP_022287892
rna35516	-23.2852	4.22e-08	BTB/POZ domain-containing protein 17-like [Crassostrea virginica]	NA		XP_022341119
MSTRG.14321.2	22.4753	1e-07	60S ribosomal protein L9-like [Crassostrea virginica]	GO:0003735,GO:0005840,GO:0019843,GO:0006412	K02940	XP_022321497
rna28471	-11.8528	1.6e-07	Tropomyosin [Crassostrea gigas]	NA		EKC32773
rna14835	19.3894	5.07e-06	hemicentin-1-like isoform X34 [Crassostrea virginica]	NA		XP_022324733
MSTRG.37424.4	9.04538	0.000234554	tripartite motif-containing protein 3-like [Crassostrea virginica]	NA	K11997	XP_022309167
MSTRG.18992.1	22.0395	1.12e-10	PREDICTED: cleavage and polyadenylation specificity factor subunit 2-like [Crassostrea gigas]	GO:0005847,GO:0006378,GO:0006379	K14402	XP_019919822
rna54748	-23.914	1.8e-08	threonine synthase-like 1 isoform X1 [Crassostrea virginica]	GO:0005737,GO:0043231,GO:0016021,GO:0006520		XP_022302792
rna5289	22.2901	6.93e-12	PREDICTED: probable calcium-binding protein CML34 [Aplysia californica]	GO:0005509		XP_005104678
rna5288	-8.54651	2.57e-05	NA	NA		NA
rna8190	7.84713	0.000527505	filamin-A-like isoform X6 [Crassostrea virginica]	GO:0051015	K04437	XP_022315172
rna7070	11.7705	2.04e-05	axin-1-like isoform X1 [Crassostrea virginica]	GO:0030877,GO:0001522,GO:0003723,GO:0007165,GO:0009982,GO:0030159	K02157	XP_022314836
MSTRG.23123.61	27.3041	1.28e-10	hypothetical protein OXYTRI_13058 (macronuclear) [Oxytricha trifallax]	NA		EJY66653
rna65605	21.1305	6.56e-07	endothelin-converting enzyme 1-like isoform X2 [Crassostrea virginica]	GO:0006508,GO:0016020,GO:0016021,GO:0004222,GO:0008237		XP_022312294
rna25356	9.84946	0.000106953	homeobox protein six1-like [Crassostrea virginica]	GO:0008283,GO:0005634,GO:0003700,GO:0006915,GO:0006355,GO:0043565,GO:0048513	K19472	XP_022331483
MSTRG.6215.9	8.24357	1.34e-05	maltase-glucoamylase	GO:0005975,GO:0016021,GO:0004553,GO:0030246	K12047	XP_022314501
MSTRG.12485.2	23.6451	2.59e-08	ATP-dependent DNA helicase Q5-like [Crassostrea virginica]	GO:0005634,GO:0003677,GO:0005524,GO:0005737,GO:0043140,GO:0032508,GO:0000724,GO:0022402,GO:0009378,GO:0005694	K10902	XP_022322855
rna5588	22.7057	9e-08	LIM domain only protein 3-like isoform X4 [Crassostrea virginica]	GO:0008270		XP_022335523
MSTRG.12250.2	24.5572	4.96e-14	ELMO domain-containing protein 2-like isoform X1 [Crassostrea virginica]	GO:0005096,GO:0016021,GO:0043547,GO:0050688		XP_022326719
MSTRG.34490.2	-6.1129	0.000403301	phytanoyl-CoA dioxygenase	GO:0048244,GO:0001561	K00477	XP_022300529
MSTRG.31380.9	22.0265	2.15e-07	uncharacterized protein LOC111103465 isoform X9 [Crassostrea virginica]	NA		XP_022292464
rna29950	10.8657	5.84e-06	E3 ubiquitin-protein ligase RGLG4-like [Crassostrea virginica]	GO:0016020		XP_022336502
rna35222	21.2766	4.33e-07	argininosuccinate lyase-like isoform X2 [Crassostrea virginica]	GO:0000050,GO:0051262,GO:0042450,GO:0005829,GO:0004056	K01755	XP_022341817
MSTRG.23123.16	7.65262	8.73e-06	hypothetical protein OXYTRI_13058 (macronuclear) [Oxytricha trifallax]	NA		EJY66653
MSTRG.23123.15	9.51933	4.52e-06	hypothetical protein OXYTRI_13058 (macronuclear) [Oxytricha trifallax]	NA		EJY66653
MSTRG.23123.19	-30	1.62e-12	hypothetical protein OXYTRI_13058 (macronuclear) [Oxytricha trifallax]	NA		EJY66653
rna31889	-23.6246	2.67e-08	RNA-directed DNA polymerase from transposon BS [Mizuhopecten yessoensis]	GO:0090305,GO:0003964,GO:0004519,GO:0006278		OWF47171
rna24724	-2.0987	0.000571655	homeobox protein MSH-D-like [Crassostrea virginica]	GO:0005634,GO:0006355,GO:0043565		XP_022335142
MSTRG.32657.4	16.3786	0.000126134	protein HEXIM1-like [Crassostrea virginica]	GO:0000122,GO:0005634,GO:0005737,GO:0017069,GO:0004861,GO:0071901		XP_022301665
rna7147	11.5782	4.03e-05	ubiquitin carboxyl-terminal hydrolase 14-like [Mizuhopecten yessoensis]	GO:0016579,GO:0070628,GO:0007268,GO:0045202,GO:0009986,GO:0006511,GO:0004843,GO:0070062,GO:0004866,GO:0005737,GO:0010951,GO:0050920,GO:1903070		XP_021363919
rna42546	20.6691	1.15e-06	PREDICTED: F-box-like/WD repeat-containing protein TBL1X [Octopus bimaculoides]	GO:0019904,GO:0043627,GO:0008022,GO:0006351,GO:0044212,GO:0000118,GO:0003682,GO:0008013,GO:0008134,GO:0045444,GO:0048545,GO:0045944,GO:0000122,GO:0007605,GO:0005667,GO:0005876,GO:0043161,GO:0003714,GO:0042393,GO:0017053,GO:0060070,GO:0016575	K04508	XP_014776380
rna42543	-2.43167	8.91e-06	PREDICTED: maltase-glucoamylase	GO:0005975,GO:0016021,GO:0004553,GO:0030246	K12047	XP_019924963
rna27754	-21.5951	3.75e-07	uncharacterized protein LOC111108039 [Crassostrea virginica]	NA		XP_022299237
rna47541	21.0263	5.15e-07	rho GTPase-activating protein 20-like isoform X6 [Crassostrea virginica]	NA	K20641	XP_022292016
rna22518	22.1077	1.01e-07	ceramide glucosyltransferase-like [Crassostrea virginica]	GO:0006679,GO:0008120,GO:0016021	K00720	XP_022333652
MSTRG.40845.56	20.4846	2.39e-11	Tripartite motif-containing protein 2 [Crassostrea gigas]	GO:0008233		EKC25927
MSTRG.13497.6	-11.5505	0.000262502	LOW QUALITY PROTEIN: protocadherin-7-like [Crassostrea virginica]	GO:0005509,GO:0016020,GO:0016021,GO:0007155,GO:0007156,GO:0005886		XP_022322919
rna47987	-5.91578	0.00032031	insulin-like growth factor I [Crassostrea virginica]	NA	K04526	XP_022295716
rna35603	21.7476	2.3e-07	small G protein signaling modulator 1-like isoform X8 [Crassostrea virginica]	NA	K21847	XP_022341299
MSTRG.586.7	16.2029	0.000154017	LOW QUALITY PROTEIN: bromodomain adjacent to zinc finger domain protein 2B-like [Crassostrea virginica]	GO:0005634,GO:0003677,GO:0008270		XP_022333936
MSTRG.27165.1	2.84839	0.000638116	PREDICTED: uncharacterized protein LOC109620352 [Crassostrea gigas]	NA		XP_019928124
rna30561	-24.5385	7.59e-09	vesicle transport protein SEC20-like [Crassostrea virginica]	GO:0005737,GO:0043231,GO:0016021,GO:0009987		XP_022339046
rna30560	-23.5481	2.96e-08	NA	NA	NA	NA
rna8523	-6.80892	0.000274711	disabled homolog 1-like isoform X3 [Crassostrea virginica]	GO:0032502	K12475	XP_022315474
rna21655	20.7071	1e-10	probable phospholipid-transporting ATPase IA isoform X2 [Crassostrea virginica]	NA	K14802	XP_022321906
rna15081	20.9603	8.05e-07	phosphatidylinositol 4-phosphate 5-kinase-like protein 1 [Crassostrea virginica]	GO:0016307,GO:0046854	K13712	XP_022324018
MSTRG.405.7	21.0811	6.92e-07	uncharacterized protein LOC111102962 [Crassostrea virginica]	NA		XP_022292011
MSTRG.13653.1	-22.2776	1.58e-07	LIM domain only protein 7 [Crassostrea gigas]	GO:0008270		EKC28472
MSTRG.35771.29	23.3488	3.85e-08	PREDICTED: plasma membrane calcium-transporting ATPase 2 [Crassostrea gigas]	GO:0005524,GO:0046872,GO:0016021,GO:0070588,GO:0005388	K05850	XP_019926614
rna50799	7.94774	0.00108838	PREDICTED: RNA-directed DNA polymerase from mobile element jockey-like [Saccoglossus kowalevskii]	GO:0016787		XP_006817258
rna42913	20.4547	1.47e-06	hexokinase-2-like isoform X2 [Crassostrea virginica]	GO:0005536,GO:0005623,GO:0005524,GO:0055085,GO:0001678,GO:0016020,GO:0006096,GO:0004396,GO:0046835,GO:0005215	K00844	XP_022288108
MSTRG.1090.12	19.8972	1.49e-06	catenin delta-1-like isoform X6 [Crassostrea virginica]	GO:0016337,GO:0032956,GO:0005913,GO:0045296,GO:0010172		XP_022309574
rna36088	-7.68896	6.04e-06	prolactin-releasing peptide receptor-like [Crassostrea virginica]	GO:0004930,GO:0007186,GO:0016021		XP_022344999
MSTRG.24230.10	-24.9111	4.48e-09	Alstrom syndrome protein 1 [Crassostrea gigas]	NA		EKC23631
MSTRG.20277.2	21.307	5.28e-07	GRIP and coiled-coil domain-containing protein 2-like isoform X3 [Crassostrea virginica]	NA		XP_022339014
rna7380	-12.2262	0.000892106	speract receptor-like [Crassostrea virginica]	GO:0008074,GO:0005524,GO:0006182,GO:0016021,GO:0004383,GO:0004672,GO:0006468,GO:0005886,GO:0004016,GO:0035556		XP_022316401
MSTRG.543.5	6.95079	0.000845418	LOW QUALITY PROTEIN: steroidogenic acute regulatory protein-like [Crassostrea virginica]	GO:0016021,GO:0008289	K22291	XP_022333855
MSTRG.543.7	21.2888	5.4e-07	LOW QUALITY PROTEIN: steroidogenic acute regulatory protein-like [Crassostrea virginica]	GO:0016021,GO:0008289	K22291	XP_022333855
rna1166	21.7762	2.95e-07	centrosome and spindle pole-associated protein 1-like isoform X18 [Crassostrea virginica]	NA		XP_022306136
rna25752	-21.9736	1.02e-07	sodium/potassium/calcium exchanger 1-like [Crassostrea virginica]	GO:0046914,GO:0005262,GO:0034220,GO:0006816,GO:0016021,GO:0031420,GO:0060291,GO:0060292,GO:0031226,GO:0007612,GO:0007613,GO:0006874	K13750	XP_022330953
MSTRG.20046.4	11.1565	7.54e-06	trichohyalin-like isoform X3 [Crassostrea virginica]	NA		XP_022341043
MSTRG.13467.2	-12.0101	2.82e-05	LOW QUALITY PROTEIN: RNA-binding protein 20-like [Crassostrea virginica]	GO:0003676,GO:0005634,GO:0008270		XP_022323465
MSTRG.13467.5	23.7859	1.95e-13	LOW QUALITY PROTEIN: RNA-binding protein 20-like [Crassostrea virginica]	GO:0003676,GO:0005634,GO:0008270		XP_022323465
rna15327	21.1479	4.37e-07	Toll-like receptor 4 [Crassostrea gigas]	GO:0007165		EKC21819
MSTRG.10110.2	-19.1144	7.39e-06	P cell-type agglutination protein map4-like [Crassostrea virginica]	NA		XP_022322643
rna8781	-24.0865	1.42e-08	uncharacterized protein LOC111119194 isoform X2 [Crassostrea virginica]	GO:0016787		XP_022314809
rna46945	-23.4203	6.75e-13	proteasome assembly chaperone 1-like [Crassostrea virginica]	GO:0000502,GO:0005783,GO:0043248	K11875	XP_022291111
rna17059	21.3657	4.91e-07	PREDICTED: uncharacterized protein LOC106160914 [Lingula anatina]	GO:0016021		XP_013393141
MSTRG.1880.1	4.84118	0.000378281	PREDICTED: ATP-binding cassette sub-family A member 1-like, partial [Saccoglossus kowalevskii]	NA		XP_006814583
MSTRG.12251.11	10.2983	6.97e-06	gem-associated protein 5-like [Mizuhopecten yessoensis]	GO:0016021		XP_021364048
MSTRG.25669.37	22.3889	1.36e-07	centrosomal protein of 290 kDa-like isoform X10 [Crassostrea virginica]	NA	K20478	XP_022342699
MSTRG.25669.31	-23.2774	4.26e-08	pyrin-like [Crassostrea virginica]	NA	K12035	XP_022342719
MSTRG.34585.3	-24.9578	4.2e-09	dual specificity protein phosphatase 7-like [Crassostrea virginica]	GO:0000188,GO:0004725,GO:0035335,GO:0017017	K04459	XP_022302709
MSTRG.28300.2	-23.5046	3.14e-08	putative 2'-deoxynucleoside 5'-phosphate N-hydrolase 1 [Crassostrea virginica]	GO:0005634,GO:0050144,GO:0070694,GO:0005737,GO:0009116,GO:0009159,GO:0009117		XP_022289372
MSTRG.23087.2	-23.2114	1.35e-08	LOW QUALITY PROTEIN: protein scabrous-like [Crassostrea virginica]	NA		XP_022335953
MSTRG.17104.1	-22.0356	2.15e-07	Apolipophorin [Mizuhopecten yessoensis]	GO:0006869,GO:0005319,GO:0008289,GO:0020037		OWF53665
MSTRG.13737.12	12.2017	2.19e-05	uncharacterized protein LOC111127310 isoform X7 [Crassostrea virginica]	GO:0006750,GO:0003839		XP_022328132
rna62035	5.39362	0.000313165	uncharacterized protein LOC111110770 [Crassostrea virginica]	GO:0004061,GO:0019441,GO:0016021		XP_022303091
MSTRG.28267.2	21.7826	2.93e-07	Bifunctional protein hldE [Crassostrea gigas]	GO:0003824,GO:0016021,GO:0009058		EKC41387
MSTRG.28985.1	19.1097	4.72e-07	baculoviral IAP repeat-containing protein 3-like isoform X1 [Crassostrea virginica]	NA		XP_022288100
MSTRG.21152.7	21.3962	4.73e-07	E3 ubiquitin-protein ligase TRIM33 [Crassostrea gigas]	GO:0008270,GO:0071805,GO:0016021,GO:0005242,GO:0034765,GO:0005622,GO:0016874		EKC39438
MSTRG.5065.7	7.53063	0.00115723	PREDICTED: nucleolin-like [Crassostrea gigas]	NA	K11294	XP_019924762
MSTRG.11238.10	22.1238	1.9e-07	surfeit locus protein 1-like [Crassostrea virginica]	GO:0016020		XP_022322767
rna30355	-22.9362	4.95e-09	PREDICTED: uncharacterized protein LOC105345901 [Crassostrea gigas]	NA		XP_019929921
MSTRG.10183.1	-2.01038	9e-05	PIH1 domain-containing protein 2-like [Crassostrea virginica]	NA		XP_022326782
MSTRG.21950.16	6.84329	0.000260542	carboxypeptidase B-like [Crassostrea virginica]	GO:0004180,GO:0006508,GO:0043167		XP_022345036
MSTRG.20557.1	4.34058	0.000722698	glutathione S-transferase kappa 1-like [Crassostrea virginica]	GO:0015035,GO:0055114,GO:0016740	K13299	XP_022343383
MSTRG.9369.3	-4.02444	0.000218587	LOW QUALITY PROTEIN: uncharacterized protein LOC111124510 [Crassostrea virginica]	NA		XP_022323136
MSTRG.12423.4	21.6171	3.6e-07	ubiquitin carboxyl-terminal hydrolase 25-like isoform X3 [Crassostrea virginica]	GO:0016579,GO:0036459,GO:0006511	K11849	XP_022324466
MSTRG.3091.5	-22.3878	5.56e-08	fibrillin-1-like [Crassostrea virginica]	NA		XP_022309927
MSTRG.31659.14	-8.3793	4.39e-05	Four and a half LIM domains protein 2 [Crassostrea gigas]	GO:0008270		EKC43227
MSTRG.26970.7	6.57065	1.65e-05	uncharacterized protein LOC111107578 [Crassostrea virginica]	NA		XP_022298555
MSTRG.12054.5	21.6142	3.61e-07	PREDICTED: D-threo-3-hydroxyaspartate dehydratase-like [Sinocyclocheilus rhinocerous]	GO:0008150,GO:0005575,GO:0003674		XP_016422196
rna55678	10.9059	1.8e-09	probable E3 ubiquitin-protein ligase ARI9 [Crassostrea virginica]	GO:0004842,GO:0008270,GO:0046872,GO:0016874,GO:0016567	K11968	XP_022301570
rna3942	20.902	8.65e-07	PHD finger protein 14 [Crassostrea gigas]	GO:0008270		EKC22096
MSTRG.4245.6	-24.4885	8.14e-09	ELKS/Rab6-interacting/CAST family member 1-like isoform X3 [Crassostrea virginica]	NA		XP_022293038
rna42594	-24.3329	1.01e-08	uncharacterized protein LOC111101059 [Crassostrea virginica]	NA		XP_022289033
rna706	-21.6173	3.64e-07	LOW QUALITY PROTEIN: acetylcholine receptor subunit beta-type unc-29-like [Crassostrea virginica]	GO:0034220,GO:0016021,GO:0005230		XP_022303253
rna18670	20.9865	7.81e-07	Histone-lysine N-methyltransferase MLL4 [Crassostrea gigas]	GO:0005634,GO:0003677,GO:0008270,GO:0008168,GO:0032259	K09186	EKC19620
MSTRG.3963.6	-5.47264	0.000134522	uncharacterized protein LOC111112204 isoform X1 [Crassostrea virginica]	NA		XP_022305313
rna17159	19.2716	5.78e-06	E3 ubiquitin-protein ligase HERC2-like isoform X1 [Crassostrea virginica]	GO:0032183,GO:0008270,GO:0016925,GO:0007283,GO:0005085,GO:0006303,GO:0006886,GO:0005743,GO:0042787,GO:0043547,GO:0005654,GO:0004842,GO:0031625,GO:0005814,GO:0016874	K10595	XP_022328226
rna6147	20.5475	1.32e-06	protein TSSC4-like [Crassostrea virginica]	GO:0008150,GO:0005575,GO:0003674		XP_022286451
MSTRG.11864.10	23.492	3.18e-08	Guanine nucleotide exchange factor VAV2 [Crassostrea gigas]	GO:0035023,GO:0016021,GO:0005089,GO:0005622,GO:0035556,GO:0043547		EKC42251
MSTRG.20267.4	19.5894	5.85e-10	putative leucine-rich repeat-containing protein DDB_G0290503 isoform X2 [Crassostrea virginica]	NA		XP_022339017
rna47393	-24.8889	4.63e-09	thymidine phosphorylase-like [Crassostrea virginica]	GO:0004645,GO:0006206,GO:0009032,GO:0005829,GO:0016154,GO:0006220,GO:0006213	K00758	XP_022291411
rna47395	22.25	1.62e-07	circularly permutated Ras protein 1-like isoform X2 [Crassostrea virginica]	GO:0008270,GO:0006888,GO:0006886,GO:0030127		XP_022293242
MSTRG.4789.7	24.0941	1.4e-08	PREDICTED: ELAV-like protein 1 isoform X3 [Crassostrea gigas]	GO:0000166,GO:0003723	K13208	XP_011437138
rna48668	23.4587	1e-10	CUGBP Elav-like family member 2 isoform X32 [Crassostrea virginica]	NA	K13207	XP_022290873
MSTRG.21220.4	-25.3284	2.47e-09	PREDICTED: signal peptide peptidase-like 3 [Crassostrea gigas]	GO:0004190,GO:0006508,GO:0016021	K09598	XP_011435462
rna61260	7.91659	0.000130711	LOW QUALITY PROTEIN: uncharacterized protein LOC111115733 [Crassostrea virginica]	NA		XP_022310278
rna15038	21.9392	2.4e-07	inversin-like isoform X4 [Crassostrea virginica]	GO:0005975,GO:0016757		XP_022324939
MSTRG.23928.5	-24.3154	1.04e-08	Retrovirus-related Pol polyprotein from transposon 412, partial [Exaiptasia pallida]	NA		KXJ06651
MSTRG.23091.5	21.3696	1.38e-13	caspase-1-like [Crassostrea virginica]	GO:0006508,GO:0006915,GO:0004197		XP_022342790
MSTRG.17759.3	2.6275	8.92e-05	PREDICTED: titin homolog isoform X12 [Crassostrea gigas]	NA		XP_011451568
MSTRG.17214.4	21.3596	2.84e-10	Hibernation-associated plasma protein HP-27 [Crassostrea gigas]	NA		EKC40332
rna59879	21.4839	4.25e-07	paired amphipathic helix protein Sin3a-like isoform X2 [Crassostrea virginica]	GO:0006355		XP_022306848
gene12361	-6.37393	0.000487887	PREDICTED: innexin unc-9 isoform X1 [Crassostrea gigas]	GO:0005921,GO:0006811,GO:0016021	K22037	XP_011419562
MSTRG.1.29	-9.49653	0.000368212	NADH dehydrogenase subunit 5 [Crassostrea virginica]	GO:0004129,GO:0006119,GO:0005506,GO:0016021,GO:1902600,GO:0009060,GO:0005743,GO:0070469,GO:0020037	K02256	YP_254656
MSTRG.22140.5	-9.97679	0.000187477	LOW QUALITY PROTEIN: myosin-11-like [Crassostrea virginica]	NA		XP_022335868
rna18870	-25.0902	3.48e-09	activating signal cointegrator 1 complex subunit 2-like isoform X2 [Crassostrea virginica]	GO:0006307,GO:0006355,GO:0099053,GO:0005654	K18667	XP_022323348
MSTRG.23281.2	21.2402	5.73e-07	LOW QUALITY PROTEIN: mucin-12-like [Crassostrea virginica]	GO:0016020,GO:0016021,GO:0016651,GO:0022900		XP_022335979
MSTRG.4789.17	6.48127	0.000959452	PREDICTED: ELAV-like protein 1 isoform X3 [Crassostrea gigas]	GO:0000166,GO:0003723	K13208	XP_011437138
rna35307	6.92555	4.15e-06	NA	NA	NA	NA
MSTRG.18266.5	-26.3454	5.54e-10	LOW QUALITY PROTEIN: insulin-like peptide receptor [Crassostrea virginica]	GO:0005524,GO:0018108,GO:0004714,GO:0016021,GO:0007169	K04527	XP_022332577
MSTRG.7038.2	21.5994	2.94e-08	transmembrane channel-like protein 7 isoform X3 [Crassostrea virginica]	NA	K21988	XP_022315275
MSTRG.7038.4	8.26797	0.000341832	transmembrane channel-like protein 7 isoform X3 [Crassostrea virginica]	NA	K21988	XP_022315275
MSTRG.12705.3	-13.7809	0.00117539	ras-related protein Rab-14 [Camelus ferus]	GO:0009790,GO:0015031,GO:0005770,GO:0005791,GO:0008543,GO:0005795,GO:0005525,GO:0005769,GO:0005802,GO:0070062,GO:0003924,GO:0045176,GO:0019003,GO:0005829,GO:0001948,GO:0097208,GO:0007264,GO:0032880,GO:0030140,GO:0090387,GO:0045335,GO:0042742,GO:0005765,GO:0006895,GO:0007589,GO:0048471,GO:0042175,GO:0055037,GO:0016324,GO:0032456,GO:0031489	K07881	EQB78922
rna47723	19.8354	3.05e-06	PREDICTED: hercynylcysteine sulfoxide lyase-like [Crassostrea gigas]	GO:0006811,GO:0016020	K20247	XP_011419248
MSTRG.28186.11	-23.9281	1.77e-08	alpha-adducin-like isoform X12 [Crassostrea virginica]	NA	K18622	XP_022288996
MSTRG.28186.19	-26.1475	7.7e-18	NA	NA	NA	NA
rna35153	22.5186	1.1e-07	uncharacterized protein LOC111135135 isoform X1 [Crassostrea virginica]	NA		XP_022340602
rna50945	21.4828	4.25e-07	isocitrate dehydrogenase [NAD] subunit gamma	GO:0000287,GO:0004449,GO:0051287,GO:0006099		XP_022301972
MSTRG.19108.15	23.461	1.87e-08	myosin-10-like isoform X13 [Crassostrea virginica]	NA		XP_022337063
rna4485	21.5785	3.78e-07	uncharacterized protein LOC111121176 [Crassostrea virginica]	GO:0009607,GO:0016021		XP_022318044
MSTRG.24422.7	-23.1516	1.12e-11	uncharacterized protein LOC111125683 [Crassostrea virginica]	NA		XP_022325447
MSTRG.8000.10	19.6173	3.91e-06	phosphatidylinositol-glycan-specific phospholipase D-like isoform X1 [Crassostrea virginica]	GO:0005576,GO:0004621	K01127	XP_022313373
MSTRG.24564.11	24.6699	2.56e-10	dedicator of cytokinesis protein 9-like isoform X10 [Crassostrea virginica]	NA	K21853	XP_022345910
MSTRG.16699.6	-24.0222	1.55e-08	dynein intermediate chain 2	NA	K10409	XP_022331442
rna61977	-12.2538	0.000128423	Serine/threonine-protein phosphatase 6 regulatory ankyrin repeat subunit A [Mizuhopecten yessoensis]	NA		OWF40695
rna38321	-24.1405	4.97e-10	LOW QUALITY PROTEIN: leucine zipper putative tumor suppressor 2 homolog [Crassostrea virginica]	NA		XP_022339901
rna17364	3.92368	0.00110548	LOW QUALITY PROTEIN: zinc finger protein 493-like [Crassostrea virginica]	GO:0003676		XP_022327115
MSTRG.32852.2	22.7793	8.18e-08	LOW QUALITY PROTEIN: forkhead box protein P1-like [Crassostrea virginica]	GO:0005634,GO:0003700,GO:0006351,GO:0006355,GO:0043565	K09409	XP_022295865
MSTRG.25209.3	24.5503	7.45e-09	LOW QUALITY PROTEIN: leucine zipper putative tumor suppressor 2 homolog [Crassostrea virginica]	NA		XP_022339901
MSTRG.39659.8	19.7599	9.9e-07	serine/threonine-protein phosphatase 6 regulatory ankyrin repeat subunit B-like [Crassostrea virginica]	NA		XP_022309077
MSTRG.5570.5	10.5606	3.02e-05	very low-density lipoprotein receptor-like isoform X3 [Crassostrea virginica]	GO:0030229,GO:0005509,GO:0016020,GO:0016021,GO:0006898		XP_022317031
rna46619	22.0702	2.04e-07	cytochrome b5 reductase 4-like isoform X3 [Crassostrea virginica]	GO:0016491,GO:0046872,GO:0055114,GO:0020037	K00326	XP_022293731
rna27258	21.418	4.6e-07	PREDICTED: uncharacterized protein LOC105317823 [Crassostrea gigas]	NA		XP_011412878
rna33923	20.922	8.44e-07	latrophilin receptor-like protein A [Crassostrea virginica]	GO:0004930,GO:0004888,GO:0007186,GO:0016020,GO:0016021,GO:0007166		XP_022346132
MSTRG.4803.4	22.2399	1.64e-07	protein FAM135A-like isoform X3 [Crassostrea virginica]	NA		XP_022313922
rna31395	-22.7893	1.12e-13	peptide methionine sulfoxide reductase-like [Crassostrea virginica]	GO:0008152,GO:0016671	K07304	XP_022338571
MSTRG.21480.2	-5.32818	1.87e-05	N-alpha-acetyltransferase 38	NA	K20824	XP_022344293
MSTRG.33322.2	11.1029	2.37e-07	protein SET-like [Crassostrea virginica]	GO:0005634,GO:0006334	K11290	XP_022298816
rna18826	21.4913	4.21e-07	peroxisome proliferator-activated receptor delta-like isoform X1 [Crassostrea virginica]	GO:0004887,GO:0005634,GO:0008270,GO:0006351,GO:0003707,GO:0006355,GO:0043565,GO:0043401,GO:0030522	K08701	XP_022327518
MSTRG.11112.5	22.6196	1.01e-07	uncharacterized protein LOC111123302 [Crassostrea virginica]	GO:0016021	K01183	XP_022321262
rna16400	21.8456	2.7e-07	formin-binding protein 1-like isoform X14 [Crassostrea virginica]	NA	K20121	XP_022322099
rna42410	12.2518	0.000877608	peroxisome proliferator-activated receptor gamma coactivator 1-alpha-like [Crassostrea virginica]	GO:0000166,GO:0003676	K17963	XP_022288354
rna30517	22.5175	1.15e-07	potassium voltage-gated channel protein Shaw-like isoform X1 [Crassostrea virginica]	GO:0005249,GO:0071805,GO:0008076,GO:0034765,GO:0051260		XP_022345973
rna27069	-21.5349	4.05e-07	LOW QUALITY PROTEIN: nuclear valosin-containing protein-like [Crassostrea virginica]	GO:0005524		XP_022333258
rna55427	-22.512	1.17e-07	uncharacterized protein LOC111108310 [Crassostrea virginica]	NA		XP_022299809
MSTRG.13555.2	21.5797	3.77e-07	hypothetical protein CGI_10023952 [Crassostrea gigas]	NA		EKC27826
MSTRG.4341.4	21.0217	7.48e-07	cytosolic non-specific dipeptidase-like [Crassostrea virginica]	GO:0004180,GO:0006508	K08660	XP_022309811
MSTRG.34259.16	-23.1299	5.18e-08	uncharacterized protein LOC111107289 isoform X2 [Crassostrea virginica]	GO:0003676,GO:0008270,GO:0046872,GO:0016020,GO:0016021		XP_022298135
rna22970	3.29328	0.000248031	thioredoxin-related transmembrane protein 1-like isoform X1 [Crassostrea virginica]	GO:0005623,GO:0016021,GO:0045454		XP_022329077
MSTRG.34259.11	24.3914	5.55e-10	uncharacterized protein LOC111107289 isoform X2 [Crassostrea virginica]	GO:0003676,GO:0008270,GO:0046872,GO:0016020,GO:0016021		XP_022298135
rna62399	21.9546	2.36e-07	sugar transporter SWEET1-like [Crassostrea virginica]	GO:0016021,GO:0008643	K15382	XP_022306568
rna8549	2.85127	6.56e-06	nuclear transcription factor Y subunit gamma-like [Crassostrea virginica]	GO:0016602,GO:0001077,GO:0003713,GO:0046982,GO:0000978,GO:0016021,GO:0032993,GO:0006366,GO:0008134,GO:0006457,GO:0045944,GO:0005654	K08066	XP_022314623
MSTRG.40712.70	9.28323	3.2e-05	kielin/chordin-like protein isoform X18 [Crassostrea virginica]	NA		XP_022310735
MSTRG.43184.3	19.2836	5.7e-06	uncharacterized protein LOC111117065 isoform X2 [Crassostrea virginica]	NA		XP_022311847
MSTRG.43184.5	-24.3396	1e-08	uncharacterized protein LOC111117065 isoform X2 [Crassostrea virginica]	NA		XP_022311847
MSTRG.8413.9	19.7094	3.52e-06	Integrase/recombinase xerD-like [Exaiptasia pallida]	NA		KXJ25042
MSTRG.26254.8	-22.841	7.59e-08	uncharacterized protein LOC111110540 isoform X2 [Crassostrea virginica]	NA	K11997	XP_022302787
rna11988	4.60971	6.34e-05	glucosidase 2 subunit beta-like isoform X3 [Crassostrea virginica]	GO:0005509,GO:0006491	K08288	XP_022319009
MSTRG.27918.1	5.13144	0.000122571		NA
MSTRG.18098.10	6.57479	0.000507861	MIP18 family protein FAM96A-like [Crassostrea virginica]	GO:0005634,GO:0005737,GO:0007059,GO:0016226		XP_022332858
rna58550	-21.9028	7.97e-08	uncharacterized protein LOC111114633 isoform X1 [Crassostrea virginica]	NA		XP_022308730
MSTRG.16015.5	23.0998	5.36e-08	lamin-B receptor-like [Crassostrea virginica]	GO:0016020	K19532	XP_022329156
MSTRG.10206.3	19.2461	5.95e-06	ligand-gated ion channel 4-like [Crassostrea virginica]	GO:0006811,GO:0016020		XP_022320501
rna63987	21.0638	7.11e-07	retinol dehydrogenase 13-like isoform X1 [Crassostrea virginica]	GO:0016021		XP_022309368
MSTRG.10490.8	-22.0672	2.07e-07	abnormal spindle-like microcephaly-associated protein homolog isoform X6 [Crassostrea virginica]	NA		XP_022325726
MSTRG.15064.1	9.90199	7.55e-15	PR domain zinc finger protein 5-like [Crassostrea virginica]	NA		XP_022334534
rna26750	9.37385	0.00034852	hemicentin-2-like isoform X2 [Crassostrea virginica]	NA		XP_022330290
MSTRG.41893.3	20.3903	1.59e-06	tripartite motif-containing protein 2-like [Crassostrea virginica]	GO:0008270,GO:0006508,GO:0004198,GO:0005622		XP_022304716
MSTRG.10120.4	-24.3394	1.36e-13	probable serine/threonine-protein kinase DDB_G0282963 [Crassostrea virginica]	GO:0016021,GO:0005158		XP_022328494
rna19258	8.8246	1.03e-06	CCR4-NOT transcription complex subunit 7-like [Crassostrea virginica]	GO:0003676,GO:0005634		XP_022326012
MSTRG.39923.1	4.98269	0.000440558	uncharacterized protein LOC111119616 isoform X1 [Crassostrea virginica]	NA		XP_022315674
[truncated: 73 more rows]

## Sheet: S5_S4_6h
Supplementary Table S5: Differentially expressed genes with log fold change for probiotic treatment with larvae exposed to S4 for 6h (S4 6h) when compared to control (Con 0h) in laboratory transcriptomes (p ≤ 0.05, upregulation: log fold change ≥ 2, downregulation: log fold change ≤ -2).
[truncated: 2,159 more rows]

[truncated: 3 more sheets: S6_RI_24h, S7_S4_24h, S8_HT_RI]
