# Supplementary material for: Contrasting Immunomodulatory Effects of Probiotic and Pathogenic Bacteria on Eastern Oyster, Crassostrea Virginica, Larvae
Source: Vaccines (Basel). 2020 Oct 6;8(4):588. doi: 10.3390/vaccines8040588 (PMC7720132; doi:10.3390/vaccines8040588)
Supplement: Supplementary file 1 [file vaccines-08-00588-s001.zip › Table S9.xlsx]

## Sheet: Sheet1
Supplementary Table S9: Mapping of differentially expressed transcripts to Gene Ontology (GO) terms for functional enrichment in Biological Process in larvae exposed to RE22(6h), S4(6h), S4(24h) and RI in a hatchery (HT_RI). Functional enrichment in Metabolic Function and Cellular Components were only significant for RE22(6h). The pvalue (p<0.05) as obtained from classic Fisher test shows level o…
#	GO.ID	Term	Significant number of transcripts mapped	Percent of each term to total number of transcripts annotated to GO	Classic Fisher p value
RE22 (6h): Biological Process
1	GO:0043412	macromolecule modification	83	8.7	0.0074
2	GO:0006464	cellular protein modification process	81	8.5	0.0098
3	GO:0036211	protein modification process	81	8.5	0.0098
4	GO:0044267	cellular protein metabolic process	104	10.9	0.0125
5	GO:0065007	biological regulation	201	21.1	0.0144
6	GO:0044265	cellular macromolecule catabolic process	17	1.8	0.0202
7	GO:0050789	regulation of biological process	189	19.9	0.0204
8	GO:0019538	protein metabolic process	127	13.3	0.0221
9	GO:0050794	regulation of cellular process	169	17.8	0.0271
10	GO:0010646	regulation of cell communication	29	3	0.0319
11	GO:0023051	regulation of signaling	29	3	0.0319
12	GO:0006793	phosphorus metabolic process	86	9	0.0339
13	GO:0006796	phosphate-containing compound metabolic process	86	9	0.0339
14	GO:0030163	protein catabolic process	14	1.5	0.0406
15	GO:0044257	cellular protein catabolic process	14	1.5	0.0406
16	GO:0051603	proteolysis involved in cellular protein catabolic process	14	1.5	0.0406
17	GO:0007154	cell communication	112	11.8	0.0409
18	GO:0006468	protein phosphorylation	39	4.1	0.0416
S4 (6h): Biological Process
1	GO:0051716	cellular response to stimulus	16	1.13	0.011
2	GO:0007154	cell communication	15	1.06	0.016
3	GO:0007165	signal transduction	15	1.06	0.016
4	GO:0023052	signaling	15	1.06	0.016
5	GO:0044700	single organism signaling	15	1.06	0.016
6	GO:0050896	response to stimulus	19	1.34	0.027
S4 (24h): Biological Process
1	GO:0007169	transmembrane receptor protein tyrosine kinase signaling pathway	16	0.75	0.0069
2	GO:0007166	cell surface receptor signaling pathway	52	2.43	0.019
3	GO:0051493	regulation of cytoskeleton organization	17	0.79	0.028
4	GO:0044089	positive regulation of cellular component biogenesis	11	0.51	0.0328
HT_RI: Biological Process
1	GO:0044092	negative regulation of molecular function	13	0.68	0.01
2	GO:0007016	cytoskeletal anchoring at plasma membrane	7	0.37	0.015
3	GO:0007010	cytoskeleton organization	36	1.88	0.015
4	GO:0051179	localization	154	8.04	0.017
5	GO:0032879	regulation of localization	19	0.99	0.025
6	GO:0043086	negative regulation of catalytic activity	11	0.57	0.026
7	GO:0006629	lipid metabolic process	24	1.25	0.027
8	GO:0016043	cellular component organization	88	4.6	0.037
9	GO:0032507	maintenance of protein location in cell	8	0.42	0.038
10	GO:0045185	maintenance of protein location	8	0.42	0.038
11	GO:0051235	maintenance of location	8	0.42	0.038
12	GO:0051651	maintenance of location in cell	8	0.42	0.038
13	GO:0070646	protein modification by small protein removal	8	0.42	0.038
14	GO:0009057	macromolecule catabolic process	14	0.73	0.04
15	GO:1902578	single-organism localization	49	2.56	0.041
16	GO:0071840	cellular component organization or biogenesis	90	4.7	0.042
RE22 (6h): Metabolic Function
1	GO:0008270	zinc ion binding	63	6.6	0.0021
2	GO:0016773	phosphotransferase activity, alcohol group as acceptor	43	4.5	0.0037
3	GO:0004672	protein kinase activity	32	3.4	0.0103
4	GO:0000166	nucleotide binding	102	10.7	0.0147
5	GO:1901265	nucleoside phosphate binding	102	10.7	0.0147
6	GO:0016301	kinase activity	51	5.4	0.0166
7	GO:0030554	adenyl nucleotide binding	66	6.9	0.0291
8	GO:0032559	adenyl ribonucleotide binding	66	6.9	0.0291
9	GO:0043167	ion binding	236	24.8	0.0301
10	GO:0005524	ATP binding	65	6.8	0.0332
11	GO:0004872	receptor activity	41	4.3	0.0372
12	GO:0060089	molecular transducer activity	41	4.3	0.0372
13	GO:0036094	small molecule binding	110	11.6	0.0399
14	GO:0017076	purine nucleotide binding	76	8	0.0432
15	GO:0032553	ribonucleotide binding	76	8	0.0432
16	GO:0032555	purine ribonucleotide binding	76	8	0.0432
17	GO:0035639	purine ribonucleoside triphosphate binding	75	7.9	0.0486
RE22 (6h): Cellular Component
1	GO:0016021	integral component of membrane	227	23.87	0.047
2	GO:0031224	intrinsic component of membrane	227	23.87	0.047
